# Supplementary material for: Internal Transcribed Spacer 2 (nu ITS2 rRNA) Sequence-Structure Phylogenetics: Towards an Automated Reconstruction of the Green Algal Tree of Life
Source: PLoS One. 2011 Feb 10;6(2):e16931. doi: 10.1371/journal.pone.0016931 (PMC3037400; doi:10.1371/journal.pone.0016931)
Supplement: File S1 — Phylogenetic tree (in Newick format) from ML analysis (using FastTree 2) of sequence data only from the same set of chlorophycean taxa used in the sequence-structure analysis. This file is best viewed using FigTree (http://tree.bio.ed.ac.uk/software/figtree/). (TREE) [file pone.0016931.s001.tree]

(159135729__Desmodesmus__sp.__EH42:0.00791,(159135730__Desmodesmus__sp.__EH69:0.01619,12055741__Desmodesmus__opoliensis:0.01239)0.518:0.00799,(((40288335__Desmodesmus__pleiomorphus:0.00807,(((40288336__Desmodesmus__multivariabilis:0.00016,((40288338__Desmodesmus__multivariabilis:0.0,40288331__Desmodesmus__multivariabilis:0.0):0.01592,(40288343__Desmodesmus__multivariabilis:0.0,89515343__Desmodesmus__multivariabilis:0.0):0.00016)0.922:0.00379)0.917:0.01528,((12055735__Desmodesmus__subspicatus:0.00015,(12055736__Scenedesmus__abundans:0.00015,(40288329__Desmodesmus__subspicatus:0.00806,((40288337__Desmodesmus__subspicatus:0.0,159135722__Desmodesmus__sp.__ET51:0.0):0.00014,40288332__Desmodesmus__subspicatus:0.00014)0.776:0.00370)0.941:0.01194)0.873:0.00386)0.911:0.02349,((((((15216662__Desmodesmus__pannonicus:0.00014,159135714__Desmodesmus__sp.__EH32:0.00014)0.759:0.00380,((159135715__Desmodesmus__sp.__ET8a:0.01209,(89515344__Desmodesmus__sp.__NDem6/3P-3d:0.0,89515345__Desmodesmus__sp.__Tow6/16T-10W:0.0):0.02015)0.736:0.00432,((((89515375__Desmodesmus__pirkollei:0.0,15055107__Desmodesmus__pirkollei:0.0):0.01211,4972022__Desmodesmus__lefevrei:0.01220)0.945:0.02061,159135716__Desmodesmus__sp.__EH1:0.01493)0.338:0.00460,(40288341__Desmodesmus__hystrix:0.00014,(12055746__Desmodesmus__hystrix:0.00014,(40288340__Desmodesmus__hystrix:0.00014,89515369__Desmodesmus__hystrix:0.00014)0.892:0.00015)0.000:0.00015)0.971:0.01879)0.757:0.00461)0.945:0.01642)0.988:0.03884,(4972023__Desmodesmus__sp.__Hegewald__1987-51:0.02278,((89515353__Desmodesmus__arthrodesmiformis:0.0,89515352__Desmodesmus__arthrodesmiformis:0.0):0.00016,(4972024__Desmodesmus__arthrodesmiformis:0.02424,(89515354__Desmodesmus__arthrodesmiformis:0.0,89515355__Desmodesmus__arthrodesmiformis:0.0):0.00362)0.707:0.00033)0.947:0.01864)0.837:0.01031)0.953:0.02916,(((12055739__Scenedesmus__aldevei:0.00790,(159135711__Desmodesmus__sp.__EH25b:0.00384,(159135710__Desmodesmus__sp.__ET14:0.00384,(89515384__Desmodesmus__cuneatus:0.0,89515385__Desmodesmus__cuneatus:0.0):0.00013)0.327:0.00016)0.417:0.00379)0.940:0.02372,(89515340__Desmodesmus__sp.__Tow8/18P-4W:0.00014,89515341__Desmodesmus__sp.__WTwin8/18P-2d:0.00393)0.858:0.01428)0.840:0.04329,((12055734__Desmodesmus__communis:0.01979,(89515367__Desmodesmus__asymmetricus:0.00428,(12055743__Scenedesmus__jovais:0.00014,89515395__Desmodesmus__asymmetricus:0.00014)0.795:0.00412)0.742:0.00594)0.877:0.02053,((15620765__Desmodesmus__sp.__CL1:0.01724,(89515371__Desmodesmus__sp.__Tow10/11T-2W:0.00413,(89515370__Desmodesmus__sp.__Mary6/3T-2d:0.00415,159135713__Desmodesmus__sp.__ET2:0.00417)0.000:0.00014)0.000:0.00015)0.897:0.01391,(169798019__Desmodesmus__sp.__MAT-2008c:0.01393,159135712__Desmodesmus__sp.__EH21:0.00293)0.866:0.01293)0.983:0.05400)0.998:0.11558)0.724:0.01071)0.359:0.00790,(((159135717__Desmodesmus__communis:0.00014,((40288344__Desmodesmus__communis:0.0,40288339__Desmodesmus__communis:0.0):0.00014,((40287876__Desmodesmus__communis:0.00777,(159135732__Desmodesmus__communis:0.00389,159135720__Desmodesmus__communis:0.00014)0.000:0.00014)0.833:0.00388,(210139134__Desmodesmus__communis:0.00391,159135719__Desmodesmus__communis:0.00391)0.000:0.00014)0.920:0.00913)0.000:0.00014)0.998:0.00012,(40288342__Desmodesmus__communis:0.00015,12055745__Scenedesmus__sp.__NIOO-MV3:0.00014)0.882:0.00790)0.462:0.01554,(((43348981__Desmodesmus__maximus:0.0,12055737__Scenedesmus__quadricauda:0.0):0.02186,23394013__Desmodesmus__maximus:0.00832)0.860:0.01520,((((12055742__Desmodesmus__perforatus:0.00014,(23394014__Desmodesmus__perforatus:0.00014,((23394020__Desmodesmus__perforatus:0.0,23394019__Desmodesmus__perforatus:0.0):0.00408,23394018__Desmodesmus__perforatus:0.00014)0.858:0.00792)0.000:0.00015)0.761:0.00015,23394015__Desmodesmus__perforatus:0.00404)0.000:0.00014,(23394017__Desmodesmus__perforatus:0.0,23394016__Desmodesmus__perforatus:0.0):0.00404)0.937:0.01871,(((23394022__Desmodesmus__tropicus:0.0,23394021__Desmodesmus__tropicus:0.0,87245052__Desmodesmus__tropicus:0.0):0.00407,(23394025__Desmodesmus__tropicus:0.00014,23394023__Desmodesmus__tropicus:0.00815)0.000:0.00014)0.979:0.02912,(159135721__Desmodesmus__sp.__ET27b:0.00014,23394024__Desmodesmus__tropicus:0.00474)0.914:0.01526)0.590:0.00399)0.890:0.01726)0.998:0.06654)0.885:0.02189)0.999:0.08507,((4972019__Desmodesmus__bicellularis:0.04777,(89515376__Desmodesmus__bicellularis:0.00014,(12055738__Scenedesmus__ecornis:0.0,12055740__Desmodesmus__bicellularis:0.0):0.00014)0.826:0.00016)0.911:0.05618,((4972021__Desmodesmus__denticulatus:0.02682,((89515346__Desmodesmus__sp.__Tow8/18T-5W:0.0,89515347__Desmodesmus__denticulatus:0.0):0.00516,(89515363__Desmodesmus__sp.__Tow8/18T-25W:0.0,89515362__Desmodesmus__sp.__Tow8/18P-25W:0.0):0.02963)0.918:0.03744)0.981:0.14863,((138754279__Desmodesmus__lunatus:0.15429,((((138754229__Desmodesmus__ultrasquamatus:0.02083,138754296__Desmodesmus__ultrasquamatus:0.04702)0.967:0.06500,(((89515359__Desmodesmus__sp.__Tow8/18P-13W:0.0,89515358__Desmodesmus__sp.__Tow8/18P-1d:0.0,89515356__Desmodesmus__sp.__MWF-2009a:0.0):0.07924,((89515378__Desmodesmus__sp.__Tow10/11T-1W:0.0,89515379__Desmodesmus__sp.__Tow10/11T-17W:0.0):0.03237,(4972020__Desmodesmus__serratus:0.05028,(89515342__Desmodesmus__sp.__Tow8/18P-14W:0.01321,89515391__Desmodesmus__sp.__Tow6/16T-26W:0.02821)0.740:0.00417)0.825:0.00960)0.774:0.01122)0.955:0.04378,(((138754200__Desmodesmus__elegans:0.00015,(138754187__Desmodesmus__elegans:0.00014,138754253__Desmodesmus__elegans:0.00014)0.928:0.01081)0.893:0.01554,(((138754274__Desmodesmus__elegans:0.0,138754269__Desmodesmus__elegans:0.0,138754264__Desmodesmus__elegans:0.0,138754259__Desmodesmus__elegans:0.0):0.00014,(89515373__Desmodesmus__sp.__Tow8/18T-10W:0.0,89515372__Desmodesmus__sp.__Tow6/16T-17W:0.0,89515374__Desmodesmus__sp.__Tow10/11T-12W:0.0):0.00014)0.985:0.02911,((138754193__Desmodesmus__elegans:0.0,138754183__Desmodesmus__elegans:0.0):0.00698,89515351__Desmodesmus__sp.__NDem9/21T-10W:0.00014)0.978:0.02224)0.705:0.00669)0.978:0.06430,((((89515392__Desmodesmus__sp.__Tow10/11T-3W:0.0,89515393__Desmodesmus__sp.__Tow10/11T-6W:0.0):0.01970,138754247__Desmodesmus__costato-granulatus:0.02497)0.400:0.00724,((138754237__Desmodesmus__costato-granulatus:0.0,138754241__Desmodesmus__costato-granulatus:0.0,138754233__Desmodesmus__costato-granulatus:0.0):0.00771,138754213__Desmodesmus__costato-granulatus:0.00016)0.756:0.00403)0.783:0.00974,((89515396__Desmodesmus__sp.__Itas2/24S-1d:0.0,89515398__Desmodesmus__sp.__Itas8/18S-6d:0.0,138754209__Desmodesmus__costato-granulatus:0.0):0.00014,89515397__Desmodesmus__sp.__Itas6/3T-2W:0.00737)0.801:0.00969)0.997:0.07975)0.875:0.03183)0.841:0.04075)0.739:0.02117,(((164510421__Desmodesmus__fennicus:0.0,90992794__Desmodesmus__fennicus:0.0):0.00014,(164510422__Desmodesmus__fennicus:0.0,90992795__Desmodesmus__fennicus:0.0):0.00014)0.999:0.31182,((((169930314__Sphaeroplea__annulina:0.0,169930316__Sphaeroplea__annulina:0.0):0.03591,(169930312__Ankyra__judayi:0.09969,169930318__Atractomorpha__porcata:0.04900)0.319:0.00239)0.992:0.50958,((((62183525__Oedogonium__donnellii:0.24364,(62183535__Oedogonium__oblongum:0.08933,(62183531__Bulbochaete__rectangularis:0.14908,((91221289__Oedocladium__prescottii:0.09250,71482661__Oedogonium__cylindrosporum:0.10724)0.863:0.04124,((89574208__Oedogonium__subplagiostomum:0.06834,((62183524__Oedogonium__borisianum:0.02000,(71482663__Oedogonium__eminens:0.01114,(77176660__Oedogonium__brevicingulatum:0.00258,77176662__Oedogonium__undulatum:0.00459)0.946:0.00024)0.977:0.03786)0.900:0.02443,((89574214__Oedogonium__pakistanense:0.0,89574213__Oedogonium__sp.__M3:0.0):0.01587,(89574211__Oedogonium__sp.__L7:0.00987,((((89574212__Oedogonium__brevicingulatum:0.0,62183532__Oedogonium__vaucherii:0.0):0.04194,(62183534__Oedogonium__crispum:0.03215,71482664__Oedogonium__subdissimile:0.00014)0.437:0.00902)0.854:0.00919,(62183533__Oedogonium__fragile:0.01379,71482662__Oedogonium__nodulosum:0.03169)0.728:0.00650)0.933:0.01373,(62183528__Oedogonium__geniculatum:0.00502,(89574210__Oedogonium__sp.__L4:0.00015,77176661__Oedogonium__tenerum:0.00014)0.880:0.00942)0.893:0.00933)0.000:0.00014)0.832:0.00015)0.938:0.04345)0.853:0.03767)0.821:0.03061,(62183530__Oedogonium__angustistomum:0.11375,(62183529__Oedogonium__cardiacum:0.06355,(89574209__Oedogonium__sp.__L3:0.00568,(62183526__Oedogonium__calliandrum:0.02162,62183527__Oedogonium__foveolatum:0.01693)0.714:0.00275)0.953:0.05643)0.982:0.08016)0.452:0.02288)0.657:0.01996)0.629:0.02199)0.236:0.01985)0.956:0.20343)0.940:0.30799,((253749356__Volvox__africanus:0.39998,6066301__Volvox__africanus:1.46683)0.701:0.41584,((((65427925__Micromonas__pusilla:0.0,65427924__Micromonas__pusilla:0.0):0.03159,((65427923__Micromonas__pusilla:0.0,65427933__Micromonas__pusilla:0.0,65427934__Micromonas__pusilla:0.0,65427932__Micromonas__pusilla:0.0):0.19022,(65427929__Micromonas__pusilla:0.0,65427928__Micromonas__pusilla:0.0):0.04427)0.472:0.08628)1.000:0.16537,((65427926__Micromonas__pusilla:0.00016,(65427936__Micromonas__pusilla:0.00844,((46811097__Micromonas__pusilla:0.0,65427935__Micromonas__pusilla:0.0,65427931__Micromonas__pusilla:0.0):0.00014,65427930__Micromonas__pusilla:0.00422)0.000:0.00014)0.885:0.00421)0.774:0.00492,((226523057__Micromonas__sp.__RCC299:0.0,65427940__Micromonas__pusilla:0.0):0.00342,(65427927__Micromonas__pusilla:0.0,65427937__Micromonas__pusilla:0.0,65427938__Micromonas__pusilla:0.0):0.01370)0.012:0.00441)0.727:0.02622)0.748:0.03187,(65427922__Micromonas__pusilla:0.0,65427939__Micromonas__pusilla:0.0,65427941__Micromonas__pusilla:0.0):0.00014)1.000:2.83622)0.161:0.33313)0.143:0.11470,((111073394__Chlamydomonas__minuta:0.00037,(229258272__Chlamydomonas__sp.__HTL-D:0.01767,229258273__Chlamydomonas__sp.__HTL-10:0.01397)0.599:0.01868)0.983:0.28627,((((((18025101__Wislouchiella__planctonica:0.11434,((18025107__Phacotus__sphaericus:0.0,18025106__Phacotus__sphaericus:0.0,18025103__Phacotus__sphaericus:0.0,18025102__Phacotus__sphaericus:0.0,18025105__Phacotus__sphaericus:0.0,18025104__Phacotus__sphaericus:0.0):0.15650,((18025116__Phacotus__lenticularis:0.04015,18025108__Phacotus__sp.__UTEX__LB__236:0.02378)0.773:0.03982,(((18025122__Phacotus__lenticularis:0.00014,((18025123__Phacotus__lenticularis:0.0,18025124__Phacotus__lenticularis:0.0,18025125__Phacotus__lenticularis:0.0):0.00433,(18025114__Phacotus__lenticularis:0.0,18025115__Phacotus__lenticularis:0.0,18025112__Phacotus__lenticularis:0.0,18025113__Phacotus__lenticularis:0.0):0.02246)0.467:0.00451)0.881:0.03070,((18025127__Phacotus__lenticularis:0.0,18025128__Phacotus__lenticularis:0.0,18025126__Phacotus__lenticularis:0.0):0.03879,((18025131__Phacotus__lenticularis:0.0,18025130__Phacotus__lenticularis:0.0,18025132__Phacotus__lenticularis:0.0,18025133__Phacotus__lenticularis:0.0,18025134__Phacotus__lenticularis:0.0,18025135__Phacotus__lenticularis:0.0,18025136__Phacotus__lenticularis:0.0,18025137__Phacotus__lenticularis:0.0):0.00434,18025129__Phacotus__lenticularis:0.00015)0.627:0.00354)0.940:0.03785)0.936:0.06527,(18025118__Phacotus__lenticularis:0.04486,(((18025109__Phacotus__lenticularis:0.0,18025110__Phacotus__lenticularis:0.0,18025111__Phacotus__lenticularis:0.0):0.00014,(18025120__Phacotus__lenticularis:0.00015,18025117__Phacotus__lenticularis:0.07001)0.832:0.00486)0.000:0.00015,(18025119__Phacotus__lenticularis:0.00879,18025121__Phacotus__lenticularis:0.00014)0.864:0.00015)0.699:0.00639)0.857:0.06781)0.949:0.09514)0.916:0.07107)0.857:0.06228)0.118:0.02107,((((((56578597__Dunaliella__viridis:0.01694,(87047612__Dunaliella__sp.__SPMO__601-1:0.00014,(58339343__Dunaliella__viridis:0.00863,205371719__Dunaliella__sp.__ABRIINW__U2/1:0.00905)1.000:0.00250)0.903:0.01151)0.845:0.00767,(61200914__Dunaliella__viridis:0.00402,((87047597__Dunaliella__sp.__SPMO__200-2:0.0,87047600__Dunaliella__sp.__SPMO__201-2:0.0):0.00768,87047599__Dunaliella__sp.__SPMO__200-8:0.02417)0.217:0.00016)0.886:0.00810)0.849:0.00777,((16596834__Dunaliella__viridis:0.00014,87047589__Dunaliella__viridis:0.00014)0.996:0.03301,16596845__Dunaliella__parva:0.02462)0.255:0.00015)0.835:0.00380,((87047605__Dunaliella__sp.__SPMO__202-4:0.0,87047614__Dunaliella__sp.__SPMO__980625-IE:0.0,87047613__Dunaliella__sp.__SPMO__BP3:0.0):0.00784,((87047610__Dunaliella__sp.__SPMO__300-5:0.0,87047611__Dunaliella__sp.__SPMO__600-1:0.0,87047572__Dunaliella__sp.__BSF1:0.0,87047573__Dunaliella__sp.__BSF2:0.0,87047574__Dunaliella__sp.__BSF3:0.0):0.00014,61200913__Dunaliella__viridis:0.01205)0.000:0.00014)0.891:0.00016)0.930:0.05346,((87047608__Dunaliella__sp.__SPMO__211-2:0.19792,(((16596835__Dunaliella__pseudosalina:0.01633,(197290927__Dunaliella__sp.__ABRIINW__M1/1:0.01235,((49073091__Dunaliella__salina:0.00397,(87047582__Dunaliella__parva:0.00014,16596836__Dunaliella__salina:0.00399)0.000:0.00014)0.885:0.01311,145587828__Dunaliella__salina:0.03930)0.663:0.00802)0.869:0.01692)0.849:0.01772,(56578596__Dunaliella__tertiolecta:0.00016,((2627284__Dunaliella__tertiolecta:0.00796,145587830__Dunaliella__tertiolecta:0.00014)0.000:0.00011,(((16596844__Dunaliella__parva:0.00808,16596842__Dunaliella__tertiolecta:0.00807)0.000:0.00011,(16596843__Dunaliella__parva:0.0,51035303__Dunaliella__maritima:0.0,51035304__Dunaliella__sp.__SAG19.6:0.0,55979209__Dunaliella__tertiolecta:0.0,50952902__Dunaliella__primolecta:0.0,51035302__Dunaliella__minuta:0.0,77955899__Dunaliella__tertiolecta:0.0,77539931__Dunaliella__polymorpha:0.0,77539932__Dunaliella__quartolecta:0.0,71482602__Dunaliella__sp.__hd10:0.0,71482601__Dunaliella__parva:0.0,71482600__Dunaliella__primolecta:0.0,71482599__Dunaliella__bardawil:0.0,76097092__Dunaliella__bioculata:0.0,16596841__Dunaliella__tertiolecta:0.0,47933783__Dunaliella__tertiolecta:0.0,16596846__Dunaliella__peircei:0.0):0.00014)0.000:0.00014,(87047588__Dunaliella__tertiolecta:0.0,87047587__Dunaliella__tertiolecta:0.0,87047577__Dunaliella__bioculata:0.0,87047585__Dunaliella__sp.__CCMP1923:0.0,87047584__Dunaliella__sp.__CCMP1641:0.0,87047583__Dunaliella__primolecta:0.0):0.00014)0.335:0.00015)0.897:0.00859)0.981:0.04305)0.787:0.02391,(47499296__Dunaliella__salina:0.02080,((145587829__Dunaliella__salina:0.01778,((16596837__Dunaliella__salina:0.00014,2645739__Dunaliella__sp.__006:0.00804)1.000:0.07479,(47499297__Dunaliella__salina:0.02103,((205371718__Dunaliella__sp.__ABRIINW__U1/1:0.00014,(87047576__Dunaliella__bardawil:0.00014,((254838316__Dunaliella__salina:0.00014,71482594__Dunaliella__salina:0.00401)0.000:0.00014,((46250926__Dunaliella__salina:0.0,71482595__Dunaliella__salina:0.0,71482593__Dunaliella__salina:0.0,71482597__Dunaliella__salina:0.0,71482596__Dunaliella__salina:0.0,71482598__Dunaliella__salina:0.0):0.00014,(16596840__Dunaliella__bardawil:0.01212,(33333772__Dunaliella__salina:0.00014,33333774__Dunaliella__salina:0.00014)0.915:0.00014)0.578:0.00014)0.769:0.00014)0.299:0.00014)0.000:0.00015)0.934:0.01189,(33333776__Dunaliella__salina:0.00015,205361369__Dunaliella__salina:0.00014)0.861:0.00781)0.750:0.00435)0.538:0.01050)0.766:0.02156)0.978:0.03756,(151573027__Dunaliella__salina:0.02229,(16596838__Dunaliella__salina:0.02858,(33333770__Dunaliella__salina:0.00015,16596839__Dunaliella__salina:0.00014)0.916:0.00014)0.775:0.01127)0.976:0.04362)0.816:0.01651)0.690:0.01698)0.044:0.00563)0.424:0.00965,(((87047604__Dunaliella__sp.__SPMO__201-6:0.02406,((((87047586__Dunaliella__sp.__CCMP220:0.01069,87047591__Dunaliella__sp.__SPMO__109-1:0.00992)0.951:0.07025,87047581__Halosarcinochlamys__cherokeensis:0.19140)0.150:0.04059,((87047592__Dunaliella__sp.__SPMO__112-1:0.0,87047593__Dunaliella__sp.__SPMO__112-2:0.0):0.02194,(87047607__Dunaliella__sp.__SPMO__210-3:0.00014,(87047609__Dunaliella__sp.__SPMO__300-4:0.00402,87047575__Chlorosarcinopsis__gelatinosa:0.00016)0.837:0.00401)0.992:0.04414)0.739:0.01004)0.423:0.02012,87047590__Dunaliella__sp.__FL1:0.03486)0.981:0.06913)0.861:0.04337,((87047606__Dunaliella__sp.__SPMO__207-3:0.0,87047595__Dunaliella__sp.__SPMO__112-4:0.0,87047594__Dunaliella__sp.__SPMO__112-3:0.0):0.02779,((87047596__Dunaliella__sp.__SPMO__128-2:0.0,87047598__Dunaliella__sp.__SPMO__200-3:0.0,87047603__Dunaliella__sp.__SPMO__201-5:0.0,87047602__Dunaliella__sp.__SPMO__201-4:0.0):0.00399,87047601__Dunaliella__sp.__SPMO__201-3:0.00016)0.850:0.01457)0.838:0.01642)0.930:0.04195,(87047578__Dunaliella__sp.__CCMP367:0.02341,197290646__Dunaliella__sp.__ABRIINW__M1/2:0.01786)0.999:0.09352)0.694:0.01068)0.808:0.03825)0.610:0.01908,((87047579__Chlamydomonas__applanata:0.22490,1144512__Spongiochloris__spongiosa:0.28707)0.409:0.02791,(2645740__Pyrobotrys__stellata:0.08083,5107925__Chloromonas__playfairii:0.19006)0.778:0.05527)0.994:0.21478)0.989:0.19897)1.000:0.40825,((((2627282__Chlamydomonas__allensworthii:0.0,2645746__Chlamydomonas__allensworthii:0.0):0.01607,2645745__Chlamydomonas__allensworthii:0.00014)0.881:0.02570,((13274449__Chlamydomonas__allensworthii:0.00510,(13274448__Chlamydomonas__allensworthii:0.00014,13274450__Chlamydomonas__allensworthii:0.00505)0.000:0.00016)0.750:0.00786,(13274452__Chlamydomonas__allensworthii:0.01663,(13274451__Chlamydomonas__allensworthii:0.00015,(13274447__Chlamydomonas__allensworthii:0.00015,13274446__Chlamydomonas__allensworthii:0.00547)0.471:0.00546)0.765:0.00628)0.941:0.02239)0.274:0.00453)0.952:0.11596,((87047580__Dunaliella__lateralis:0.00014,16596847__Dunaliella__lateralis:0.00014)0.951:0.09271,(111073389__Chlamydomonas__ulvaensis:0.14049,(2645754__Lobochlamys__culleus:0.00014,(2627275__Lobochlamys__culleus:0.07119,2645753__Chlamydomonas__reinhardtii:0.00014)0.682:0.00474)0.971:0.10003)0.876:0.05307)0.817:0.04837)0.933:0.11836)0.723:0.03220,111073396__Chlamydomonas__pygmaea:0.19741)0.837:0.08402,(14139929__Chlamydomonas__hedleyi:0.48895,((111073393__Chlamydomonas__asymmetrica:0.00374,2627273__Chlamydomonas__asymmetrica:0.01223)0.982:0.18764,((111073399__Chlamydomonas__typica:0.07587,2627278__Chlamydomonas__sphaeroides:0.00561)1.000:0.30209,(((((111073400__Chlamydomonas__parallestriata:0.29596,(((14165183__Pandorina__morum:0.00015,(4007516__Pandorina__morum:0.01781,((14091708__Pandorina__morum:0.00016,4007530__Pandorina__morum:0.00014)0.960:0.01677,(4007520__Pandorina__morum:0.0,33469503__Pandorina__morum:0.0):0.00415)0.906:0.01936)0.979:0.00014)0.786:0.00015,(4007533__Pandorina__morum:0.01284,(((4007518__Pandorina__morum:0.00014,(14091702__Pandorina__morum:0.00015,14091701__Pandorina__morum:0.01277)0.989:0.02537)0.980:0.01719,4007519__Pandorina__morum:0.00835)0.618:0.00016,14165187__Pandorina__morum:0.00014)0.890:0.00852)0.875:0.00844)0.899:0.00014,(14091709__Pandorina__morum:0.02565,(4007515__Pandorina__morum:0.00015,(14165185__Pandorina__morum:0.00014,14165186__Pandorina__morum:0.00489)0.860:0.00487)0.845:0.01108)0.889:0.01479)0.982:0.15481)0.965:0.16964,(253749359__Volvox__barberi:0.34460,((((4007509__Yamagishiella__unicocca:0.00407,((4007510__Yamagishiella__unicocca:0.0,4007511__Yamagishiella__unicocca:0.0):0.00014,4007508__Yamagishiella__unicocca:0.00408)0.000:0.00015)0.937:0.02833,(((14091688__Yamagishiella__unicocca:0.01014,((14091690__Yamagishiella__unicocca:0.00015,4007507__Yamagishiella__unicocca:0.00848)0.138:0.00925,14091689__Yamagishiella__unicocca:0.04992)0.345:0.01806)0.797:0.01102,14091687__Yamagishiella__unicocca:0.01496)1.000:0.08353,(14091692__Yamagishiella__unicocca:0.01686,14091691__Yamagishiella__unicocca:0.00015)0.902:0.01470)0.064:0.00030)0.973:0.15801,((4007504__Eudorina__illinoisensis:0.07650,(19569570__Eudorina__sp.__China-6:0.00015,((19569571__Eudorina__sp.__Hono:0.0,19569573__Eudorina__elegans:0.0,19569574__Eudorina__elegans:0.0,4007503__Eudorina__elegans:0.0):0.00015,(19569576__Eudorina__elegans:0.00015,(19569572__Eudorina__elegans:0.00015,((19569578__Eudorina__elegans:0.0,19569577__Eudorina__elegans:0.0):0.00706,19569575__Eudorina__elegans:0.00014)0.830:0.00351)0.985:0.01519)0.997:0.02291)0.839:0.00371)0.845:0.00014)1.000:0.25632,((19569579__Eudorina__sp.__Seekonk:0.07833,((4007505__Eudorina__elegans:0.16795,(6066297__Eudorina__elegans:0.00781,19569581__Eudorina__elegans:0.00014)0.916:0.06085)0.947:0.07782,(((19569580__Eudorina__sp.__Chile-3:0.07808,19569582__Eudorina__elegans:0.03828)0.942:0.04529,19569583__Eudorina__sp.__Suz:0.02770)0.491:0.00693,6066298__Eudorina__elegans:0.02056)0.984:0.09850)0.450:0.02750)0.984:0.15151,((6066299__Eudorina__illinoisensis:0.02487,4007506__Pleodorina__indica:0.04053)0.915:0.07823,((((197097044__Eudorina__peripheralis:0.00015,(19569568__Eudorina__elegans:0.0,4007495__Eudorina__elegans:0.0,4007494__Eudorina__elegans:0.0,4007493__Eudorina__elegans:0.0):0.03819)0.817:0.00396,197097043__Eudorina__peripheralis:0.00014)0.775:0.00015,19569569__Eudorina__unicocca:0.00393)0.927:0.06880,((197097041__Eudorina__unicocca:0.0,197097042__Eudorina__unicocca:0.0,4007496__Eudorina__elegans:0.0):0.03464,(4007531__Eudorina__unicocca:0.05477,(4007532__Eudorina__elegans:0.00406,4007498__Eudorina__elegans:0.00014)0.797:0.01596)0.963:0.05919)0.987:0.10161)0.888:0.08265)0.335:0.05595)0.815:0.07191)0.828:0.08527)0.874:0.10590,((14091712__Pandorina__morum:0.31696,(4106858__Pandorina__morum:0.25580,(14091694__Pandorina__morum:0.09390,(14091695__Pandorina__morum:0.01634,(4007512__Pandorina__morum:0.02846,((3192574__Pandorina__morum:0.0,3192575__Pandorina__morum:0.0):0.01920,14091686__Volvulina__compacta:0.00788)0.855:0.01471)0.887:0.02011)0.017:0.01895)0.987:0.15323)0.000:0.02716)0.000:0.03024,((((14091699__Pandorina__morum:0.0,14091698__Pandorina__morum:0.0,14091696__Pandorina__morum:0.0):0.00015,14091697__Pandorina__morum:0.00857)0.938:0.05163,(((4007528__Pandorina__morum:0.00015,3758539__Pandorina__morum:0.00403)0.938:0.01635,14091707__Pandorina__morum:0.03418)0.350:0.00536,((14091706__Pandorina__morum:0.00426,6066293__Pandorina__morum:0.00015)0.260:0.00014,(14091705__Pandorina__morum:0.03867,(6066295__Pandorina__morum:0.00437,4007529__Pandorina__morum:0.00419)0.989:0.04143)0.870:0.01925)0.805:0.00881)0.860:0.03012)0.983:0.15770,((14029196__Pandorina__colemaniae:0.09223,(4007513__Pandorina__morum:0.12232,(4007522__Pandorina__morum:0.11462,(4007523__Pandorina__morum:0.02098,4007524__Pandorina__morum:0.01941)0.978:0.08470)0.935:0.07100)0.970:0.14789)0.073:0.03793,((4007514__Pandorina__morum:0.16239,14165188__Pandorina__morum:0.14428)0.740:0.02716,((14165184__Pandorina__morum:0.11147,(14091704__Pandorina__morum:0.01650,14091703__Pandorina__morum:0.00483)1.000:0.28789)0.160:0.01093,(14091685__Volvulina__boldii:0.10675,(4007527__Pandorina__morum:0.00884,(4007526__Pandorina__morum:0.00015,4007525__Pandorina__morum:0.01301)0.087:0.00015)0.880:0.05937)0.995:0.15234)0.806:0.13076)0.930:0.06674)0.837:0.08766)0.631:0.04754)0.984:0.16479)0.698:0.04385)0.693:0.05817)0.939:0.10410,((((3192585__Gonium__pectorale:0.00014,3192586__Gonium__pectorale:0.00949)0.846:0.00971,(3192593__Gonium__pectorale:0.00014,(3192590__Gonium__pectorale:0.00465,3192591__Gonium__pectorale:0.00014)0.955:0.00935)0.747:0.00476)0.912:0.01677,(((((111073403__Chlamydomonas__debaryana:0.01176,((44829162__Chlamydomonas__incerta:0.0,111073402__Chlamydomonas__incerta:0.0):0.06205,((2645752__Chlamydomonas__reinhardtii:0.0,111073401__Chlamydomonas__reinhardtii:0.0,2645748__Chlamydomonas__reinhardtii:0.0,2645750__Chlamydomonas__reinhardtii:0.0,2645751__Chlamydomonas__reinhardtii:0.0):0.00402,(5031531__Chlamydomonas__reinhardtii:0.00014,((111073405__Chlamydomonas__reinhardtii:0.0,111073409__Chlamydomonas__reinhardtii:0.0,111073408__Chlamydomonas__reinhardtii:0.0,111073407__Chlamydomonas__reinhardtii:0.0,111073406__Chlamydomonas__reinhardtii:0.0,111073415__Chlamydomonas__reinhardtii:0.0,111073414__Chlamydomonas__reinhardtii:0.0,111073411__Chlamydomonas__reinhardtii:0.0,111073410__Chlamydomonas__reinhardtii:0.0,111073413__Chlamydomonas__reinhardtii:0.0,111073412__Chlamydomonas__reinhardtii:0.0):0.00014,(6598327__Chlamydomonas__reinhardtii:0.00016,2645749__Chlamydomonas__reinhardtii:0.00014)0.930:0.00588)0.000:0.00015)0.293:0.00014)0.848:0.02056)0.621:0.01895)0.983:0.09274,((111073391__Chlamydomonas__petasus:0.11559,(2645755__Chlamydomonas__zebra:0.02366,(221327584__Chlamydomonas__sp.__XJU-3:0.00863,221267836__Chlamydomonas__sp.__XJU-36:0.00014)0.667:0.00944)1.000:0.28678)0.610:0.00687,111073392__Chlamydomonas__petasus:0.12276)0.986:0.09583)0.906:0.06424,(3192582__Gonium__pectorale:0.00878,((3192589__Gonium__pectorale:0.00920,(((3192579__Gonium__pectorale:0.0,3192594__Gonium__pectorale:0.0):0.00014,3192592__Gonium__pectorale:0.00891)0.934:0.01116,2978440__Gonium__pectorale:0.00014)0.897:0.01118)0.774:0.00454,((3192583__Gonium__pectorale:0.00535,(3192588__Gonium__pectorale:0.00384,(3192587__Gonium__pectorale:0.00875,((3192584__Gonium__pectorale:0.0,2978439__Gonium__pectorale:0.0):0.00014,6066289__Gonium__pectorale:0.00438)0.000:0.00015)0.976:0.02528)0.851:0.00978)0.730:0.00396,(3192581__Gonium__pectorale:0.00438,(3192580__Gonium__pectorale:0.00435,4206399__Gonium__pectorale:0.00014)0.939:0.01339)0.771:0.00436)0.798:0.00453)0.619:0.00016)0.896:0.02482)0.097:0.00026,((20379184__Gonium__quadratum:0.02089,(6066290__Gonium__quadratum:0.03399,(20379182__Gonium__quadratum:0.00539,(6066291__Gonium__quadratum:0.02694,20379183__Gonium__quadratum:0.01210)0.468:0.00964)0.428:0.00810)0.866:0.01662)0.943:0.03932,((2978438__Gonium__octonarium:0.0,3192577__Gonium__octonarium:0.0):0.00520,3192578__Gonium__octonarium:0.00447)0.995:0.06857)0.910:0.03203)0.128:0.00647,((6066292__Gonium__viridistellatum:0.0,2039217__Gonium__viridistellatum:0.0):0.07008,2645738__Chlamydomonas__sp.__Rt621:0.14252)0.963:0.08403)0.667:0.00313)0.775:0.01398,(((2982761__Astrephomene__perforata:0.23344,(3192576__Astrephomene__gubernaculifera:0.01596,((((2982758__Astrephomene__gubernaculifera:0.00015,2982759__Astrephomene__gubernaculifera:0.01371)0.952:0.02234,(2982752__Astrephomene__gubernaculifera:0.02620,(2982756__Astrephomene__gubernaculifera:0.00014,(2982754__Astrephomene__gubernaculifera:0.00851,(2982755__Astrephomene__gubernaculifera:0.00423,2982753__Astrephomene__gubernaculifera:0.00014)0.000:0.00016)0.891:0.00441)0.946:0.03070)0.808:0.01534)0.757:0.00593,2982760__Astrephomene__gubernaculifera:0.00999)0.648:0.00251,2982757__Astrephomene__gubernaculifera:0.04864)0.875:0.03897)0.632:0.04333)0.998:0.21765,(2645747__Chlamydomonas__reinhardtii:0.10511,2627274__Chlamydomonas__callosa:0.22847)0.269:0.02013)0.890:0.05962,((((111073404__Chlamydomonas__debaryana:0.01641,2627279__Chlamydomonas__komma:0.00014)0.952:0.08712,111073390__Chlamydomonas__parallestriata:0.19094)0.851:0.04183,(6066288__Paulschulzia__pseudovolvox:0.08273,111073395__Chlamydomonas__gyrus:0.12060)1.000:0.22953)0.501:0.01450,((2978432__Gonium__sacculiferum:0.00427,2978431__Gonium__sacculiferum:0.00016)0.963:0.04470,(2978437__Gonium__sociale:0.05834,((2978436__Gonium__sociale:0.00011,2978434__Gonium__sociale:0.00014)0.000:0.00014,(2978435__Gonium__sociale:0.00428,2978433__Gonium__sociale:0.01308)0.809:0.00425)0.968:0.03398)0.744:0.00701)0.999:0.14727)0.559:0.02932)0.863:0.06017)0.893:0.05765)0.407:0.04093,111073388__Vitreochlamys__ordinata:0.15490)0.166:0.02692,((2627276__Chlamydomonas__gelatinosa:0.39286,2645756__Chlamydomonas__sp.__'Chile__J':0.09675)0.850:0.10944,(111073397__Chlamydomonas__marvanii:0.04399,2645742__Chlamydomonas__cribrum:0.02596)0.987:0.15750)0.808:0.07896)0.718:0.07512)0.931:0.12994)0.478:0.05982)0.938:0.20675)0.842:0.08108,111073398__Chlamydomonas__sp.__UTEX__796:0.56390)0.508:0.02463)0.981:0.33300)0.814:0.22977,473318__Spermatozopsis__similis:0.53561)0.504:0.13162)0.922:0.20213,(((46241850__Scenedesmus__rotundus:0.09960,((37727738__Scenedesmus__arcuatus:0.03302,(12055733__Scenedesmus__arcuatus:0.03229,37727739__Scenedesmus__arcuatus:0.01830)0.864:0.02637)0.762:0.01376,((4972018__Scenedesmus__pectinatus:0.01344,(4972017__Scenedesmus__pectinatus:0.00438,37727741__Scenedesmus__regularis:0.01796)0.744:0.00357)0.929:0.02124,(136054956__Scenedesmus__sp.__Antarctic:0.02685,(89515388__Scenedesmus__sp.__Mary9/21BT-19W:0.05486,(4972016__Enallax__acutiformis:0.00015,12055732__Enallax__acutiformis:0.01278)0.228:0.01283)0.969:0.03820)0.657:0.00961)0.812:0.01524)0.907:0.04623)0.818:0.02628,((((46241855__Scenedesmus__deserticola:0.00427,46241859__Scenedesmus__deserticola:0.00425)0.920:0.01685,(46241856__Scenedesmus__deserticola:0.00015,(46241858__Scenedesmus__deserticola:0.00424,46241857__Scenedesmus__deserticola:0.00016)0.858:0.00423)0.759:0.00485)0.932:0.02404,(4972041__Tetradesmus__wisconsinensis:0.04407,(((46241854__Scenedesmus__bajacalifornicus:0.00424,46241852__Scenedesmus__bajacalifornicus:0.00456)0.908:0.01780,(4972042__Tetradesmus__wisconsinensis:0.01773,(4972014__Scenedesmus__acuminatus:0.00015,6625510__Scenedesmus__acuminatus:0.00841)0.530:0.01388)0.898:0.02178)0.265:0.01277,(((6625532__Scenedesmus__obliquus:0.0,6625508__Scenedesmus__acutus:0.0):0.00423,(((6625530__Scenedesmus__obliquus:0.0,6625507__Scenedesmus__acutus:0.0):0.00422,(6625509__Scenedesmus__naegelii:0.00014,(17385571__Scenedesmus__basiliensis:0.0,12055731__Scenedesmus__dimorphus:0.0):0.00014)0.880:0.00014)0.000:0.00014,(190151815__Scenedesmus__sp.__BR2:0.0,6625531__Scenedesmus__obliquus:0.0):0.00014)0.000:0.00016)0.803:0.00423,(89515386__Scenedesmus__obliquus:0.00415,46241851__Scenedesmus__dissociatus:0.02911)1.000:0.00016)0.943:0.00015)0.862:0.01158)0.697:0.00606)0.801:0.02429,((39986117__Scenedesmus__obtusus:0.00759,(4972015__Scenedesmus__raciborskii:0.06029,37727740__Scenedesmus__hindakii:0.03785)0.718:0.00580)0.874:0.04921,(89515368__Scenedesmus__sp.__NDem8/18T-11W:0.17579,(190151812__Scenedesmus__sp.__BR8a:0.00014,190151813__Scenedesmus__sp.__BR8b:0.01333)0.977:0.14824)0.922:0.10678)0.878:0.05978)0.930:0.05364)0.868:0.08887,(89515360__Scenedesmus__sp.__Tow6/3T-9W:0.00015,89515361__Scenedesmus__sp.__Tow8/18P-20W:0.00728)0.996:0.16421)0.807:0.07535)0.932:0.14298)0.927:0.09274)0.614:0.02892,(138754282__Desmodesmus__regularis:0.00387,(138754289__Desmodesmus__regularis:0.00014,138754218__Desmodesmus__regularis:0.00014)0.360:0.00015)0.994:0.09145)0.640:0.01076)0.883:0.09202,(240148061__Hylodesmus__singaporensis:0.00015,240382685__Hylodesmus__singaporensis:0.00458)1.000:0.26573)0.317:0.06601)0.991:0.16960)0.695:0.05203)0.403:0.02303)0.569:0.01209)0.868:0.01400,(40288333__Desmodesmus__pleiomorphus:0.00013,(169798018__Desmodesmus__sp.__MAT-2008b:0.06284,(159135731__Desmodesmus__pleiomorphus:0.00014,(56122680__Desmodesmus__pleiomorphus:0.00014,40288334__Desmodesmus__pleiomorphus:0.00399)0.000:0.00015)0.951:0.00015)0.824:0.00391)0.926:0.01179)0.938:0.00015)0.993:0.03203,(((((159135735__Desmodesmus__armatus:0.0,159135734__Desmodesmus__armatus:0.0):0.00014,(159135736__Desmodesmus__armatus:0.00404,(89515338__Desmodesmus__armatus:0.0,89515339__Desmodesmus__armatus:0.0):0.00398)0.000:0.00014)0.000:0.00010,159135737__Desmodesmus__armatus:0.00807)0.891:0.00848,(159135733__Desmodesmus__armatus:0.00014,12055744__Desmodesmus__pannonicus:0.00016)0.825:0.00771)0.843:0.01620,((((40288330__Desmodesmus__komarekii:0.00798,(89515366__Desmodesmus__sp.__Tow6/16T-31W:0.00014,159135723__Desmodesmus__sp.__EH36:0.00014)0.992:0.03251)0.342:0.00858,(38491399__Desmodesmus__komarekii:0.00010,12055748__Scenedesmus__longus:0.00410)0.708:0.00015)0.783:0.00429,89515380__Desmodesmus__komarekii:0.00395)0.991:0.02684,(159135724__Desmodesmus__sp.__ET3:0.02490,(159135727__Desmodesmus__opoliensis:0.00400,(159135726__Desmodesmus__opoliensis:0.01179,((159135725__Desmodesmus__opoliensis:0.00434,169798015__Desmodesmus__sp.__MAT-2008a:0.02551)0.854:0.01298,159135738__Desmodesmus__opoliensis:0.01161)0.182:0.00446)0.880:0.00016)0.819:0.00914)0.937:0.01831)0.713:0.00014)0.949:0.01767)0.920:0.00014,(((159135728__Desmodesmus__sp.__ET53:0.0,89515349__Desmodesmus__sp.__Itas6/3T-2d:0.0,89515350__Desmodesmus__sp.__Tow6/16T-16W:0.0):0.00014,12055747__Scenedesmus__sp.__NIOO-MV5:0.00014)0.782:0.00413,(89515348__Desmodesmus__sp.__Tow8/18P-3W:0.00016,((89515382__Desmodesmus__sp.__Tow6/16T-15W:0.0,89515383__Desmodesmus__sp.__Tow10/11T-8W:0.0):0.00014,89515381__Desmodesmus__sp.__Tow6/16T-9W:0.00014)0.911:0.00788)0.954:0.01200)0.807:0.00409)0.718:0.00015);
