# Supplementary material for: Internal Transcribed Spacer 2 (nu ITS2 rRNA) Sequence-Structure Phylogenetics: Towards an Automated Reconstruction of the Green Algal Tree of Life
Source: PLoS One. 2011 Feb 10;6(2):e16931. doi: 10.1371/journal.pone.0016931 (PMC3037400; doi:10.1371/journal.pone.0016931)
Supplement: File S2 — Phylogenetic tree (in Newick format) from ML analysis (using FastTree 2) of sequence data only from the same set of trebouxiophycean taxa used in the sequence-structure analysis. This file is best viewed using FigTree (http://tree.bio.ed.ac.uk/software/figtree/). (TREE) [file pone.0016931.s002.tree]

(((189182621__uncultured__Trebouxia__photobiont:0.00014,((189182616__uncultured__Trebouxia__photobiont:0.0,189182615__uncultured__Trebouxia__photobiont:0.0):0.00728,76262953__uncultured__Trebouxia__photobiont:0.00735)0.000:0.00015)0.636:0.00014,76262955__uncultured__Trebouxia__photobiont:0.02203)0.834:0.00731,((((((22901828__Trebouxia__sp.__Ri1:0.0,22901827__Trebouxia__sp.__Lr:0.0,189182648__uncultured__Trebouxia__photobiont:0.0):0.00014,(189182645__uncultured__Trebouxia__photobiont:0.01472,(((189182617__uncultured__Trebouxia__photobiont:0.00016,((((94448684__Trebouxia__sp.__P-7-Ia:0.0,255653876__Trebouxia__arboricola:0.0,94448691__Trebouxia__sp.__P-17-IIa:0.0,94448692__Trebouxia__sp.__P-18-Ia:0.0,94448732__Trebouxia__sp.__P-158-IVmc:0.0):0.00014,((94448779__uncultured__Trebouxia__photobiont:0.00730,(94448690__Trebouxia__sp.__P-17-Ia:0.01472,94448693__uncultured__Trebouxia__photobiont:0.00014)0.000:0.00015)0.841:0.00730,94448742__Trebouxia__sp.__P-210-Ia:0.00738)0.000:0.00015)0.866:0.00731,(94448778__uncultured__Trebouxia__photobiont:0.00014,(189182639__uncultured__Trebouxia__photobiont:0.00731,(94448708__uncultured__Trebouxia__photobiont:0.02207,(189182654__uncultured__Trebouxia__photobiont:0.00014,(189182649__uncultured__Trebouxia__photobiont:0.0,189182650__uncultured__Trebouxia__photobiont:0.0):0.00014)0.730:0.00016)0.862:0.00727)0.000:0.00015)0.000:0.00016)0.844:0.00733,189182610__uncultured__Trebouxia__photobiont:0.00016)0.725:0.01471)0.924:0.01477,(((94448737__Trebouxia__sp.__P-174-IIadA:0.02212,(94448698__Trebouxia__sp.__P-48-IIIa:0.00737,94448740__Trebouxia__sp.__P-198-IIa:0.00014)0.884:0.01445)0.891:0.01529,((94448695__uncultured__Trebouxia__photobiont:0.00733,94448724__Trebouxia__sp.__P-141-II:0.00737)0.798:0.00732,(94448781__Trebouxia__arboricola:0.00014,94448681__Trebouxia__sp.__P-3-I:0.00729)0.000:0.00014)0.771:0.00737)0.803:0.00727,94448782__Trebouxia__arboricola:0.00730)0.000:0.00014)0.838:0.00730,(((94448696__Trebouxia__sp.__P-44-Ia1:0.0,94448776__Trebouxia__sp.__P-320-IIIa:0.0):0.00015,(94448763__Trebouxia__sp.__P-306-Ia:0.0,94448745__Trebouxia__sp.__P-218-Ia:0.0,94448736__Trebouxia__sp.__P-174-Iad:0.0):0.00731)0.855:0.00732,((((((118412469__uncultured__Trebouxia__photobiont:0.0,118412470__uncultured__Trebouxia__photobiont:0.0):0.01311,94448891__uncultured__Trebouxia__photobiont:0.00388)0.237:0.01589,(((((76262932__uncultured__Trebouxia__photobiont:0.00823,((76262933__uncultured__Trebouxia__photobiont:0.01627,76262949__uncultured__Trebouxia__photobiont:0.00015)0.876:0.01650,((75755727__uncultured__Trebouxia__photobiont:0.0,5918303__Trebouxia__sp.__98.003B2:0.0):0.00016,76262941__uncultured__Trebouxia__photobiont:0.00821)0.932:0.02461)0.773:0.00831)0.802:0.00834,((255653885__Trebouxia__showmanii:0.0,9754940__Trebouxia__showmanii:0.0):0.10486,((203284916__uncultured__Trebouxia__photobiont:0.0,203284915__uncultured__Trebouxia__photobiont:0.0,203284914__uncultured__Trebouxia__photobiont:0.0):0.03114,(22022955__Trebouxia__sp.__C-18:0.01622,((118412472__uncultured__Trebouxia__photobiont:0.0,118412473__uncultured__Trebouxia__photobiont:0.0,118412474__uncultured__Trebouxia__photobiont:0.0):0.00014,118412471__uncultured__Trebouxia__photobiont:0.00803)0.000:0.00015)0.980:0.05161)0.545:0.02163)0.189:0.00016)0.927:0.02667,(((((9754935__Trebouxia__jamesii:0.04421,(9754933__Trebouxia__jamesii:0.00750,(9754934__Trebouxia__jamesii:0.00014,(9754932__Trebouxia__jamesii:0.00765,(9754931__Trebouxia__jamesii:0.00016,9754930__Trebouxia__jamesii:0.00758)0.790:0.00763)0.790:0.00755)0.000:0.00015)0.797:0.01847)0.979:0.08809,(((((58866262__Trebouxia__photobiont__sp.__RG1:0.02174,(58866272__uncultured__Trebouxia__photobiont:0.00014,(58866273__uncultured__Trebouxia__photobiont:0.00746,90265760__Trebouxia__higginsiae:0.00800)0.909:0.01613)0.766:0.01008)0.999:0.12869,((58866271__uncultured__Trebouxia__photobiont:0.01549,(58866266__uncultured__Trebouxia__photobiont:0.02407,1545975__Trebouxia__usneae:0.03210)0.794:0.00755)1.000:0.00014,(90265761__Trebouxia__corticola:0.00783,151175712__Trebouxia__corticola:0.00772)0.943:0.02395)0.875:0.02741)0.751:0.01278,(((90265762__Trebouxia__corticola:0.0,90265750__Trebouxia__corticola:0.0):0.01906,(5918304__Trebouxia__usneae:0.00014,5918257__Trebouxia__corticola:0.00014)0.954:0.03977)0.927:0.04171,((58866261__Trebouxia__photobiont__sp.__RCOM1:0.03223,((90265741__Trebouxia__corticola:0.0,90265742__Trebouxia__corticola:0.0,90265743__Trebouxia__corticola:0.0,90265744__Trebouxia__corticola:0.0,90265745__Trebouxia__corticola:0.0,90265746__Trebouxia__corticola:0.0,90265747__Trebouxia__corticola:0.0,90265748__Trebouxia__corticola:0.0,90265753__Trebouxia__corticola:0.0,90265757__Trebouxia__corticola:0.0,90265756__Trebouxia__corticola:0.0,90265759__Trebouxia__corticola:0.0,90265749__Trebouxia__corticola:0.0,90265751__Trebouxia__corticola:0.0,90265752__Trebouxia__corticola:0.0):0.00015,((58866274__uncultured__Trebouxia__photobiont:0.0,58866270__uncultured__Trebouxia__photobiont:0.0):0.02462,58866269__uncultured__Trebouxia__photobiont:0.00786)0.720:0.01605)0.815:0.01654)0.896:0.04180,9844900__Trebouxia__sp.__Mayrhofer9943:0.10673)0.840:0.03343)0.748:0.02262)0.107:0.01857,90265754__Trebouxia__sp.__YO5375B:0.14593)0.967:0.10179,(((255653878__Trebouxia__brindabellae:0.02348,((74100303__uncultured__Trebouxia__photobiont:0.00014,(74100298__uncultured__Trebouxia__photobiont:0.00014,74100300__uncultured__Trebouxia__photobiont:0.00014)0.000:0.00014)0.898:0.02275,((74100299__uncultured__Trebouxia__photobiont:0.0,74100302__uncultured__Trebouxia__photobiont:0.0):0.00014,74100297__uncultured__Trebouxia__photobiont:0.03111)0.926:0.02681)0.942:0.03633)0.869:0.01794,(((((((37651001__Trebouxia__jamesii:0.0,37651000__Trebouxia__jamesii:0.0,37650999__Trebouxia__jamesii:0.0):0.00014,37650998__Trebouxia__jamesii:0.00773)0.904:0.00777,(9754936__Trebouxia__jamesii:0.00777,(9754928__Trebouxia__jamesii:0.0,203284911__uncultured__Trebouxia__photobiont:0.0,203284912__uncultured__Trebouxia__photobiont:0.0,203284913__uncultured__Trebouxia__photobiont:0.0):0.00014)0.000:0.00014)0.774:0.00800,((255653886__Trebouxia__simplex:0.0,5918302__Trebouxia__jamesii:0.0,37651002__Trebouxia__jamesii:0.0):0.00016,74100301__uncultured__Trebouxia__photobiont:0.00776)0.873:0.01559)0.974:0.03979,255653877__Trebouxia__australis:0.02313)0.805:0.00015,(23307638__Trebouxia__jamesii:0.01169,(37651005__Trebouxia__jamesii:0.00014,(76262957__uncultured__Trebouxia__photobiont:0.00014,76262929__uncultured__Trebouxia__photobiont:0.00777)0.000:0.00014)0.794:0.00784)0.784:0.01172)0.836:0.00766,((((203284910__uncultured__Trebouxia__photobiont:0.0,203284902__uncultured__Trebouxia__photobiont:0.0,203284909__uncultured__Trebouxia__photobiont:0.0):0.02329,(22022960__Trebouxia__jamesii:0.00014,(22022961__Trebouxia__jamesii:0.00014,(203284907__uncultured__Trebouxia__photobiont:0.00014,(22022958__Trebouxia__jamesii:0.00014,((189182672__uncultured__Trebouxia__photobiont:0.0,189182674__uncultured__Trebouxia__photobiont:0.0,189182673__uncultured__Trebouxia__photobiont:0.0,76262915__uncultured__Trebouxia__photobiont:0.0,76262920__uncultured__Trebouxia__photobiont:0.0,23307633__Trebouxia__jamesii:0.0,22901829__Trebouxia__sp.__Ri2:0.0,189182647__uncultured__Trebouxia__photobiont:0.0,22022962__Trebouxia__jamesii:0.0,189182644__uncultured__Trebouxia__photobiont:0.0,189182643__uncultured__Trebouxia__photobiont:0.0,203284889__uncultured__Trebouxia__photobiont:0.0,203284890__uncultured__Trebouxia__photobiont:0.0,203284891__uncultured__Trebouxia__photobiont:0.0,203284892__uncultured__Trebouxia__photobiont:0.0,203284893__uncultured__Trebouxia__photobiont:0.0,203284894__uncultured__Trebouxia__photobiont:0.0,203284895__uncultured__Trebouxia__photobiont:0.0,203284896__uncultured__Trebouxia__photobiont:0.0,23307637__Trebouxia__jamesii:0.0,203284897__uncultured__Trebouxia__photobiont:0.0,23307634__Trebouxia__jamesii:0.0,23307635__Trebouxia__jamesii:0.0,23307636__Trebouxia__jamesii:0.0,76262951__uncultured__Trebouxia__photobiont:0.0,76262958__uncultured__Trebouxia__photobiont:0.0,76262956__uncultured__Trebouxia__photobiont:0.0,22022954__Trebouxia__jamesii:0.0,22022953__Trebouxia__jamesii:0.0,22022956__Trebouxia__jamesii:0.0,22022957__Trebouxia__jamesii:0.0,76262937__uncultured__Trebouxia__photobiont:0.0,76262938__uncultured__Trebouxia__photobiont:0.0,76262945__uncultured__Trebouxia__photobiont:0.0,6465956__Trebouxia__jamesii:0.0,18076825__Trebouxia__jamesii:0.0,22022946__Trebouxia__jamesii:0.0,22022947__Trebouxia__jamesii:0.0,22022948__Trebouxia__jamesii:0.0,18076826__Trebouxia__jamesii:0.0,203284901__uncultured__Trebouxia__photobiont:0.0,37651008__Trebouxia__jamesii:0.0,203284903__uncultured__Trebouxia__photobiont:0.0,203284905__uncultured__Trebouxia__photobiont:0.0,203284904__uncultured__Trebouxia__photobiont:0.0,203284906__uncultured__Trebouxia__photobiont:0.0,203284908__uncultured__Trebouxia__photobiont:0.0):0.00014,(17385553__Trebouxia__jamesii:0.00014,22022959__Trebouxia__jamesii:0.00014)0.000:0.00014)0.427:0.00014)0.606:0.00015)0.783:0.00015)0.000:0.00015)0.897:0.01988)0.000:0.00014,(((37651007__Trebouxia__jamesii:0.0,37651014__Trebouxia__jamesii:0.0,37651013__Trebouxia__jamesii:0.0,37651003__Trebouxia__jamesii:0.0,9754929__Trebouxia__jamesii:0.0):0.00014,(37651006__Trebouxia__jamesii:0.00014,37651009__Trebouxia__jamesii:0.00473)0.152:0.00191)1.000:0.00089,(37651012__Trebouxia__jamesii:0.00764,(37651010__Trebouxia__jamesii:0.00424,37651011__Trebouxia__jamesii:0.00014)0.985:0.00330)0.996:0.00014)0.861:0.00759)0.851:0.00982,37651004__Trebouxia__jamesii:0.03155)0.265:0.00014)0.734:0.00016)0.797:0.01240,((255653887__Trebouxia__suecica:0.0,9754927__Trebouxia__jamesii:0.0,76262952__uncultured__Trebouxia__photobiont:0.0):0.00014,76262950__uncultured__Trebouxia__photobiont:0.00769)0.862:0.01857)0.813:0.02798)0.734:0.02622)0.987:0.12312,((((76262926__uncultured__Trebouxia__photobiont:0.00014,((75755743__uncultured__Trebouxia__photobiont:0.0,75755742__uncultured__Trebouxia__photobiont:0.0,75755746__uncultured__Trebouxia__photobiont:0.0,75755745__uncultured__Trebouxia__photobiont:0.0,75755744__uncultured__Trebouxia__photobiont:0.0,75755748__uncultured__Trebouxia__photobiont:0.0,75755752__uncultured__Trebouxia__photobiont:0.0,75755724__uncultured__Trebouxia__photobiont:0.0,75755723__uncultured__Trebouxia__photobiont:0.0,75755741__uncultured__Trebouxia__photobiont:0.0,75755740__uncultured__Trebouxia__photobiont:0.0,75755739__uncultured__Trebouxia__photobiont:0.0,187469929__Trebouxia__incrustata:0.0,187469930__Trebouxia__incrustata:0.0,76262940__uncultured__Trebouxia__photobiont:0.0,76262942__uncultured__Trebouxia__photobiont:0.0,9844895__Trebouxia__sp.__Mayhofer13.740:0.0,9844735__Trebouxia__incrustata:0.0):0.00014,75755738__uncultured__Trebouxia__photobiont:0.00014)0.449:0.00014)0.615:0.01888,((((((183206224__Interfilum__sp.__SAG__2147:0.01560,(183206235__Interfilum__sp.__SAG__36.88:0.00514,(((183206240__Interfilum__sp.__SAG__2100:0.0,183206225__Interfilum__paradoxum:0.0,183206221__Interfilum__sp.__SAG__2101:0.0,183206220__Interfilum__paradoxum:0.0):0.00014,183206241__Interfilum__sp.__SAG__2101:0.00497)0.922:0.02179,183206242__Interfilum__sp.__SAG__2100:0.02626)0.897:0.01792)0.768:0.00441)0.634:0.01856,183206223__Interfilum__sp.__SAG__2102:0.01228)0.876:0.41256,(((65427925__Micromonas__pusilla:0.0,65427924__Micromonas__pusilla:0.0):0.05186,(65427929__Micromonas__pusilla:0.0,65427928__Micromonas__pusilla:0.0):0.11519)0.815:0.08741,(((65427922__Micromonas__pusilla:0.0,65427939__Micromonas__pusilla:0.0,65427941__Micromonas__pusilla:0.0):0.02846,((65427926__Micromonas__pusilla:0.00015,(65427936__Micromonas__pusilla:0.00952,((46811097__Micromonas__pusilla:0.0,65427935__Micromonas__pusilla:0.0,65427931__Micromonas__pusilla:0.0):0.00014,65427930__Micromonas__pusilla:0.00476)0.087:0.00016)0.840:0.00475)0.872:0.00942,((65427927__Micromonas__pusilla:0.0,65427937__Micromonas__pusilla:0.0,65427938__Micromonas__pusilla:0.0):0.01918,(226523057__Micromonas__sp.__RCC299:0.0,65427940__Micromonas__pusilla:0.0):0.00015)0.101:0.00484)0.877:0.03217)0.937:0.08025,(65427923__Micromonas__pusilla:0.0,65427933__Micromonas__pusilla:0.0,65427934__Micromonas__pusilla:0.0,65427932__Micromonas__pusilla:0.0):0.20404)0.149:0.04752)0.990:0.76472)0.964:0.70757,158325123__Pseudochlorella__sp.__CCAP__211/1A:0.90321)0.757:0.27809,((((((157678546__Asterochloris__photobiont__L55:0.00599,(((83265436__Asterochloris__photobiont__S4:0.01855,((((((94483227__Asterochloris__photobiont__RY1234:0.0,94483226__Asterochloris__photobiont__RY1129:0.0):0.00016,94483228__Asterochloris__photobiont__RY1231:0.01239)0.412:0.00593,94483225__Asterochloris__photobiont__RY1157:0.01789)0.000:0.00014,(187469859__Asterochloris__phycobiontica:0.0,171850875__Asterochloris__phycobiontica:0.0,171850874__Asterochloris__phycobiontica:0.0):0.00015)0.798:0.00592,(157678548__Asterochloris__photobiont__140:0.01215,(187469839__Trebouxia__excentrica:0.00593,(187469843__Asterochloris__sp.__PS-2007c:0.02105,((187469848__Asterochloris__sp.__PS-2007d:0.0,187469850__Asterochloris__sp.__PS-2007d:0.0,187469851__Asterochloris__sp.__PS-2007d:0.0,187469849__Asterochloris__sp.__PS-2007d:0.0):0.00014,157678553__Asterochloris__photobiont__157:0.00014)0.931:0.01187)0.172:0.00015)0.967:0.00014)0.912:0.00944)0.782:0.00015,(((219813145__Asterochloris__photobiont:0.0,219812565__Asterochloris__photobiont:0.0):0.02477,255653880__Trebouxia__erici:0.00016)0.975:0.01848,((187469950__Asterochloris__sp.__PS-2007a:0.01908,(((51863538__Asterochloris__photobiont__RY1011:0.01243,((51863544__Asterochloris__photobiont__RY616:0.00592,((94483219__Asterochloris__photobiont__RY1163:0.00593,(58866279__Asterochloris__photobiont:0.00014,((94483222__Asterochloris__photobiont__RY1160:0.0,51863540__Asterochloris__photobiont__RY762:0.0,51863543__Asterochloris__photobiont__RY968:0.0):0.00014,((94483221__Asterochloris__photobiont__RY1240:0.0,94483220__Asterochloris__photobiont__RY1242:0.0):0.00592,(51863542__Asterochloris__photobiont__RY650:0.00594,51863541__Asterochloris__photobiont__RY242:0.00014)0.000:0.00014)0.449:0.00014)0.253:0.00014)0.458:0.00016)0.851:0.00723,(255653882__Trebouxia__glomerata:0.00585,187469847__Trebouxia__italiana:0.00014)0.928:0.01528)0.716:0.00014)0.052:0.00014,51863535__Asterochloris__photobiont__RY666:0.00592)0.483:0.00014)0.000:0.00011,(94483223__Asterochloris__photobiont__RY1128:0.0,51863534__Asterochloris__photobiont__RY765:0.0,187469854__Asterochloris__sp.__PS-2007e:0.0,187469855__Asterochloris__sp.__PS-2007e:0.0,187469856__Asterochloris__sp.__PS-2007e:0.0,187469857__Asterochloris__sp.__PS-2007e:0.0,187469852__Asterochloris__sp.__PS-2007e:0.0,187469853__Asterochloris__sp.__PS-2007e:0.0,51863536__Asterochloris__photobiont__RY581:0.0,51863539__Asterochloris__photobiont__RY836:0.0):0.00014)0.000:0.00016,51863537__Asterochloris__photobiont__RY967:0.00592)0.843:0.00994)0.952:0.00015,((187469858__Trebouxia__magna:0.00185,157678557__Asterochloris__photobiont__P1:0.00014)0.987:0.00402,(157678535__Asterochloris__photobiont__L3:0.00014,(157678531__Asterochloris__photobiont__L70:0.00014,((187469841__Asterochloris__sp.__PS-2007b:0.0,187469842__Asterochloris__sp.__PS-2007b:0.0,187469840__Asterochloris__sp.__PS-2007b:0.0):0.00014,((157678551__Asterochloris__photobiont__L11:0.0,157678550__Asterochloris__photobiont__LOMA:0.0,157678540__Asterochloris__photobiont__L12:0.0,157678539__Asterochloris__photobiont__L10:0.0,157678538__Asterochloris__photobiont__L9:0.0,157678537__Asterochloris__photobiont__L7:0.0,157678543__Asterochloris__photobiont__153:0.0,157678544__Asterochloris__photobiont__158:0.0,157678541__Asterochloris__photobiont__L15:0.0,157678542__Asterochloris__photobiont__L78:0.0,157678526__Asterochloris__photobiont__L16:0.0,157678525__Asterochloris__photobiont__L6:0.0,157678529__Asterochloris__photobiont__L36:0.0,157678533__Asterochloris__photobiont__142:0.0):0.00014,(157678536__Asterochloris__photobiont__L4:0.0,157678545__Asterochloris__photobiont__L63:0.0,157678528__Asterochloris__photobiont__L30:0.0):0.00014)0.940:0.00014)0.741:0.00015)0.000:0.00015)0.930:0.01800)0.791:0.00600)0.000:0.00016)0.736:0.00709)0.557:0.00015)0.506:0.00732,((187469845__Trebouxia__irregularis:0.0,187469846__Trebouxia__irregularis:0.0,53854210__Asterochloris__photobiont__MN751:0.0,53854214__Asterochloris__photobiont__MN433:0.0,53854212__Asterochloris__photobiont__MN749:0.0,53854218__Asterochloris__photobiont__MN350:0.0,53854219__Asterochloris__photobiont__MN274:0.0,53854216__Asterochloris__photobiont__MN356:0.0,53854217__Asterochloris__photobiont__MN352:0.0,53854223__Asterochloris__photobiont__MN354:0.0,53854224__Asterochloris__photobiont__MN611:0.0):0.00014,((255653883__Trebouxia__irregularis:0.0,51863521__Asterochloris__photobiont__RY658:0.0,187469844__Trebouxia__glomerata:0.0,53854211__Asterochloris__photobiont__MN750:0.0,53854215__Asterochloris__photobiont__MN360:0.0,53854220__Asterochloris__photobiont__MN288:0.0,53854222__Asterochloris__photobiont__MN459:0.0,53854221__Asterochloris__photobiont__MN400:0.0,53854225__Asterochloris__photobiont__MN944:0.0,53854226__Asterochloris__photobiont__MN945:0.0,53854227__Asterochloris__photobiont__MN946:0.0,53854228__Asterochloris__photobiont__MN550:0.0,53854229__Asterochloris__photobiont__MN826:0.0):0.00014,(51863522__Asterochloris__photobiont__RY824:0.0,53854213__Asterochloris__photobiont__MN610:0.0):0.00594)0.915:0.00594)0.977:0.02430)0.776:0.00694,157678552__Asterochloris__photobiont__L18:0.00597)0.400:0.00015)0.193:0.00015,(187469861__Asterochloris__sp.__PS-2007f:0.0,187469862__Asterochloris__sp.__PS-2007f:0.0,187469860__Asterochloris__sp.__PS-2007f:0.0,171850876__Asterochloris__sp.__LEP__10:0.0,171850877__Asterochloris__sp.__LEP__36:0.0):0.00014)0.378:0.00014,83265435__Asterochloris__photobiont__S3:0.00014)0.997:0.00014,((157678549__Asterochloris__photobiont__L54:0.00652,58866277__Asterochloris__photobiont:0.02820)0.763:0.00923,(((58866276__Asterochloris__photobiont:0.00015,(94483230__Asterochloris__photobiont__RY1099:0.00595,((157678523__Asterochloris__photobiont__CI2:0.00608,((51863532__Asterochloris__photobiont__RY1004:0.00593,((58866278__Asterochloris__photobiont__CLA1:0.01237,(58866275__Asterochloris__photobiont:0.00609,51863530__Asterochloris__photobiont__RY1010:0.00014)0.000:0.00014)0.359:0.00014,51863523__Asterochloris__photobiont__RY941:0.00594)0.173:0.00014)0.345:0.00014,(94483229__Asterochloris__photobiont__RY1212:0.0,51863524__Asterochloris__photobiont__RY798:0.0,51863531__Asterochloris__photobiont__RY999:0.0,51863529__Asterochloris__photobiont__RY838:0.0,51863527__Asterochloris__photobiont__RY807:0.0,51863528__Asterochloris__photobiont__RY921:0.0,51863526__Asterochloris__photobiont__RY976:0.0,51863533__Asterochloris__photobiont__RY911:0.0):0.00014)0.000:0.00014)0.417:0.00014,51863525__Asterochloris__photobiont__RY918:0.00014)0.000:0.00015)0.863:0.00669)0.000:0.00014,94483224__Asterochloris__photobiont__RY1225:0.00014)0.818:0.00767,83265433__Asterochloris__photobiont__S1:0.03798)0.000:0.00015)0.825:0.02307)0.996:0.88035,(((((34559456__Coccomyxa__sp.__C12:0.00014,34559463__Coccomyxa__sp.__C15:0.00486)0.773:0.00015,(((34559466__Coccomyxa__sp.__C5:0.0,34559472__Coccomyxa__sp.__C14:0.0):0.00014,(34559465__Coccomyxa__sp.__C4:0.00014,(34559457__Coccomyxa__sp.__C18:0.0,34559461__Coccomyxa__sp.__C6:0.0,34559469__Coccomyxa__sp.__C19:0.0,34559468__Coccomyxa__sp.__C9:0.0):0.00012)0.819:0.00015)0.897:0.00015,(34559471__Coccomyxa__sp.__C16:0.00014,37595483__Coccomyxa__subellipsoidea:0.00014)0.858:0.00479)0.919:0.00477)0.819:0.00016,(34559470__Coccomyxa__sp.__C20:0.00015,(((34559459__Coccomyxa__sp.__C1:0.00519,34559464__Coccomyxa__sp.__C2:0.00016)0.421:0.00522,34559458__Coccomyxa__sp.__C10:0.00016)0.919:0.00513,(34559460__Coccomyxa__sp.__C13:0.0,34559462__Coccomyxa__sp.__C8:0.0,34559467__Coccomyxa__sp.__C7:0.0):0.00014)0.919:0.00516)0.826:0.00517)0.919:0.09581,(37595484__Coccomyxa__rayssiae:0.05978,37595482__Coccomyxa__peltigerae:0.07807)0.898:0.13000)0.950:0.30217,(((193807320__Botryococcus__braunii:0.27227,((193807323__Botryococcus__braunii:0.02977,193807324__Botryococcus__braunii:0.01847)0.987:0.11077,(193807322__Botryococcus__braunii:0.03210,(193807321__Botryococcus__braunii:0.00486,44844333__Botryococcus__braunii:0.00016)0.859:0.03485)0.840:0.06725)0.805:0.10459)0.813:0.27194,((193807318__Botryococcus__braunii:0.16482,(44844331__Botryococcus__braunii:0.31553,(193807316__Botryococcus__braunii:0.27642,193807325__Botryococcus__braunii:0.19880)0.895:0.20657)1.000:0.59130)0.958:0.43190,44844332__Botryococcus__braunii:0.07641)1.000:1.32445)0.961:0.60979,(((27526737__Koliella__sempervirens:0.00014,161338477__Koliella__sempervirens:0.00014)0.955:0.12352,(27526738__Koliella__longiseta:0.04233,(123692639__Pseudochlorella__pyrenoidosa:0.03905,217885__Pseudochlorella__sp.__CCAP__211/1A:0.02383)0.971:0.05991)0.845:0.07585)0.999:0.32375,((((((((37674530__Didymogenes__anomala:0.01975,207366643__Didymogenes__anomala:0.00016)0.987:0.08333,(((45181487__Meyerella__planktonica:0.0,45181486__Meyerella__planktonica:0.0,45181484__Meyerella__planktonica:0.0,45181485__Meyerella__planktonica:0.0):0.12989,((37674521__Lobosphaeropsis__lobophora:0.0,207366637__Lobosphaeropsis__lobophora:0.0):0.10616,37674528__Dictyosphaerium__pulchellum:0.11234)0.910:0.04795)0.952:0.06739,(37674531__Didymogenes__palatina:0.00015,207366644__Didymogenes__palatina:0.00014)0.865:0.02755)0.523:0.03904)0.862:0.03242,37674529__Dictyosphaerium__sp.__Wolf__2000-1:0.18523)0.797:0.02522,(((207366638__Chlorella__sorokiniana:0.0,207366657__Chlorella__sorokiniana:0.0,207366656__Chlorella__sorokiniana:0.0):0.00014,37674523__Chlorella__sorokiniana:0.00537)0.671:0.00939,(207366658__Chlorella__sp.__CCAP__211/90:0.08537,((207366678__Actinastrum__hantzschii:0.0,207366679__Actinastrum__hantzschii:0.0):0.08345,207366680__Actinastrum__hantzschii:0.07306)1.000:0.21507)0.957:0.08620)0.970:0.10915)0.860:0.04711,(((74355995__Chlorella__sp.__MRBG1:0.0,68449774__Chlorella__variabilis:0.0,158828583__Chlorella__variabilis:0.0):0.11938,((121489579__Chlorella__vulgaris:0.0,207366655__Chlorella__vulgaris:0.0):0.00014,(((51095177__Chlorella__vulgaris:0.0,51095176__Chlorella__vulgaris:0.0,51095173__Chlorella__vulgaris:0.0,51095172__Chlorella__vulgaris:0.0,51095175__Chlorella__vulgaris:0.0,51095174__Chlorella__vulgaris:0.0,51095171__Chlorella__vulgaris:0.0,51095187__Chlorella__vulgaris:0.0,51095182__Chlorella__vulgaris:0.0,51095181__Chlorella__vulgaris:0.0,51095180__Chlorella__vulgaris:0.0,51095179__Chlorella__vulgaris:0.0,51095189__Chlorella__vulgaris:0.0,51095188__Chlorella__vulgaris:0.0,51095191__Chlorella__vulgaris:0.0,51095190__Chlorella__vulgaris:0.0,121489577__Chlorella__vulgaris:0.0,121489578__Chlorella__vulgaris:0.0,207366654__Chlorella__vulgaris:0.0,207366653__Chlorella__vulgaris:0.0):0.00014,(51095183__Chlorella__vulgaris:0.00419,((51095186__Chlorella__vulgaris:0.0,51095185__Chlorella__vulgaris:0.0,51095184__Chlorella__vulgaris:0.0,207366636__Chlorella__vulgaris:0.0):0.00014,37674524__Chlorella__vulgaris:0.00014)0.949:0.00851)0.454:0.00016)0.255:0.00015,51095178__Chlorella__vulgaris:0.00419)0.904:0.00413)1.000:0.19476)0.900:0.05066,(37674522__Chlorella__sorokiniana:0.08271,(((51095192__Chlorella__vulgaris:0.0,207366673__Micractinium__sp.__CCAP__211/11F:0.0):0.08172,(((207366672__Micractinium__sp.__CCAP__248/2:0.13673,((207366659__Micractinium__sp.__CCAP__211/92:0.02506,(158325122__Auxenochlorella__protothecoides:0.00467,((221706506__Chlorella__sp.__USTB-01:0.0,158325120__Chlorella__pyrenoidosa:0.0):0.00014,158325119__Chlorella__pyrenoidosa:0.00469)0.421:0.00014)0.982:0.04485)0.974:0.06269,((((121489581__Micractinium__pusillum:0.0,121489582__Micractinium__pusillum:0.0,121489580__Micractinium__pusillum:0.0,207366662__Micractinium__pusillum:0.0,207366664__Micractinium__pusillum:0.0,207366663__Micractinium__pusillum:0.0,207366666__Micractinium__pusillum:0.0,207366665__Micractinium__pusillum:0.0,207366667__Micractinium__pusillum:0.0,207366668__Micractinium__pusillum:0.0,207366669__Micractinium__pusillum:0.0,37674532__Micractinium__pusillum:0.0,207366640__Micractinium__pusillum:0.0):0.00016,(207366670__Micractinium__pusillum:0.0,207366671__Micractinium__pusillum:0.0):0.01274)0.937:0.04734,((37674533__Micractinium__pusillum:0.0,207366642__Micractinium__sp.__SAG__48.93:0.0):0.01915,(37674534__Micractinium__sp.__SAG__72.80:0.0,207366641__Micractinium__sp.__SAG__72.80:0.0):0.09977)0.950:0.05103)0.989:0.08572,(207366661__Micractinium__sp.__CCAP__248/13:0.02962,((207366639__Micractinium__sp.__CCAP__248/7:0.0,207366660__Micractinium__sp.__CCAP__248/16:0.0):0.00015,121489583__Micractinium__pusillum:0.00438)0.887:0.02564)0.950:0.05586)0.931:0.05910)0.601:0.02489)0.297:0.01395,207366677__Micractinium__sp.__CCAP__248/14:0.12441)0.145:0.04055,207366674__Micractinium__sp.__CCAP__231/1:0.15976)0.313:0.04577)0.861:0.05747,(207366676__Micractinium__sp.__TP-2008a:0.02954,(207366675__Micractinium__sp.__TP-2008a:0.00016,37674526__Diacanthos__belenophorus:0.01402)0.997:0.10463)0.990:0.09497)0.726:0.02001)0.987:0.07204)0.840:0.04014)0.802:0.03774,169798016__Chlorella__sp.__MAT-2008a:0.16396)0.886:0.06431,((37674525__Closteriopsis__acicularis:0.00014,207366651__Closteriopsis__acicularis:0.00015)0.983:0.16812,(158325121__Chlorella__pyrenoidosa:0.24723,((37674535__Parachlorella__beijerinckii:0.00566,207366649__Parachlorella__beijerinckii:0.00313)0.942:0.07970,(37674536__Parachlorella__kessleri:0.00939,((207366681__Parachlorella__kessleri:0.0,207366650__Parachlorella__kessleri:0.0):0.00014,62997326__Chlorella__vulgaris:0.00014)0.988:0.00016)0.974:0.09102)0.982:0.15273)0.929:0.10181)0.990:0.20572)0.273:0.03967,((207366647__Chlorellaceae__sp.__TP-2008:0.0,207366646__Chlorellaceae__sp.__TP-2008:0.0):0.09698,207366648__Chlorellaceae__sp.__CCAP__283/3:0.14806)0.861:0.06655)0.886:0.10297)0.826:0.14146)0.245:0.06920)0.426:0.22451)0.866:0.44409,189038677__Dictyochloropsis__symbiontica:1.15479)0.647:0.20648)0.811:0.22630,(20147523__Chlorella__sp.__TKF1:1.41517,(219812739__uncultured__Trebouxiophyceae:0.11364,(219813701__uncultured__Trebouxiophyceae:0.01110,219814185__uncultured__Trebouxiophyceae:0.01214)0.279:0.00032)0.987:1.55641)0.698:0.37598)0.834:0.41196)0.829:0.07290,((22022963__Trebouxia__sp.__B-8:0.0,22022950__Trebouxia__sp.__B-9:0.0,22022951__Trebouxia__sp.__B-10:0.0,9844710__Trebouxia__sp.__Trinkaus356a:0.0,9844881__Trebouxia__sp.__Mayrhofer13.749:0.0,22022949__Trebouxia__sp.__B-7:0.0):0.06201,((9757429__Trebouxia__gigantea:0.0,9754938__Trebouxia__gigantea:0.0,9844886__Trebouxia__sp.__Mayrhofer13.747:0.0):0.00803,(56715063__uncultured__Trebouxia__photobiont:0.00016,75755728__uncultured__Trebouxia__photobiont:0.01616)0.790:0.00809)0.975:0.05313)0.706:0.01033)0.417:0.04564,(17385554__Trebouxia__impressa:0.00212,(((94448697__uncultured__Trebouxia__photobiont:0.01506,(((9844910__Trebouxia__sp.__Mayrhofer13.702:0.00014,((9844670__Trebouxia__sp.__Pa2:0.0,9844905__Trebouxia__sp.__Mayrhofer13.723:0.0,18699060__Trebouxia__impressa:0.0):0.00015,(76262919__uncultured__Trebouxia__photobiont:0.01530,(18699049__Trebouxia__impressa:0.0,18699047__Trebouxia__impressa:0.0,18699046__Trebouxia__impressa:0.0,18699045__Trebouxia__impressa:0.0):0.00014)0.910:0.00760)0.770:0.00751)0.783:0.00766,18699043__Trebouxia__impressa:0.02369)0.777:0.00738,(94448894__uncultured__Trebouxia__photobiont:0.00014,((94448888__uncultured__Trebouxia__photobiont:0.0,94448705__uncultured__Trebouxia__photobiont:0.0):0.00748,76262935__uncultured__Trebouxia__photobiont:0.00748)0.744:0.00014)0.000:0.00014)0.875:0.00749)0.061:0.00015,(9844690__Trebouxia__sp.__Friedl10.1994:0.00813,((94448902__uncultured__Trebouxia__photobiont:0.03652,((94448704__Trebouxia__sp.__P-57-Ia:0.0,5918306__Trebouxia__gelatinosa:0.0):0.01492,(94448898__Trebouxia__sp.__P-350a-III:0.01534,255653881__Trebouxia__gelatinosa:0.00766)0.880:0.01546)0.963:0.04455)0.660:0.02446,(34761703__uncultured__Trebouxia__photobiont:0.02651,9754941__Trebouxia__sp.__UC:0.05374)0.844:0.02033)0.835:0.01935)0.776:0.00698)0.709:0.00671,(9754937__Trebouxia__flava:0.00014,18699048__Trebouxia__impressa:0.00014)0.989:0.06648)0.820:0.03878)1.000:0.31150)0.175:0.01640)0.913:0.05905,((75755751__uncultured__Trebouxia__photobiont:0.0,75755750__uncultured__Trebouxia__photobiont:0.0,75755731__uncultured__Trebouxia__photobiont:0.0,75755730__uncultured__Trebouxia__photobiont:0.0,75755726__uncultured__Trebouxia__photobiont:0.0,75755734__uncultured__Trebouxia__photobiont:0.0,75755733__uncultured__Trebouxia__photobiont:0.0,75755736__uncultured__Trebouxia__photobiont:0.0,75755735__uncultured__Trebouxia__photobiont:0.0,75755732__uncultured__Trebouxia__photobiont:0.0,75755737__uncultured__Trebouxia__photobiont:0.0,9844705__Trebouxia__sp.__Trinkaus439:0.0,110808566__Trebouxia__photobiont__sp.__gbA19:0.0,56715071__uncultured__Trebouxia__photobiont:0.0,56715070__uncultured__Trebouxia__photobiont:0.0,56715072__uncultured__Trebouxia__photobiont:0.0,56715067__uncultured__Trebouxia__photobiont:0.0,56715068__uncultured__Trebouxia__photobiont:0.0,56715069__uncultured__Trebouxia__photobiont:0.0):0.00014,60617160__uncultured__Trebouxia__photobiont:0.00809)0.414:0.02258)0.216:0.01286,(75755749__uncultured__Trebouxia__photobiont:0.00833,(75755747__uncultured__Trebouxia__photobiont:0.02623,((9757428__Trebouxia__asymmetrica:0.0,9844715__Trebouxia__sp.__Trinkaus450:0.0):0.00015,((27497056__Trebouxia__asymmetrica:0.0,27497057__Trebouxia__asymmetrica:0.0,27497055__Trebouxia__asymmetrica:0.0):0.00807,(75755725__uncultured__Trebouxia__photobiont:0.0,75755729__uncultured__Trebouxia__photobiont:0.0):0.00816)0.844:0.00810)0.936:0.02497)0.756:0.00808)0.748:0.00770)0.896:0.02485)0.765:0.01123,(94448890__uncultured__Trebouxia__photobiont:0.00828,(((((94448706__Trebouxia__sp.__P-69-IaSc:0.01505,(94448895__Trebouxia__sp.__P-400-IaSc:0.00746,(94448749__uncultured__Trebouxia__photobiont:0.0,94448722__Trebouxia__sp.__P-121-IIcd:0.0,94448717__Trebouxia__decolorans:0.0):0.02277)0.842:0.00749)0.998:0.00013,(((((((94448721__Trebouxia__decolorans:0.00016,94448755__Trebouxia__sp.__P-280-IIaSc:0.05618)0.836:0.00747,(((5881947__Trebouxia__arboricola:0.00016,18699041__Trebouxia__arboricola:0.00750)0.868:0.00748,((94448694__Trebouxia__sp.__P-28-Ia:0.00014,(76262924__uncultured__Trebouxia__photobiont:0.00014,94448719__Trebouxia__sp.__P-121a1-Dark:0.02288)0.899:0.02273)0.891:0.00016,((94448887__uncultured__Trebouxia__photobiont:0.0,94448683__Trebouxia__sp.__P-6-Ia:0.0,255653879__Trebouxia__decolorans:0.0,94448866__Trebouxia__decolorans:0.0,94448746__Trebouxia__sp.__P-246-IaSc:0.0,94448775__Trebouxia__sp.__P-320-IIf:0.0,94448725__uncultured__Trebouxia__photobiont:0.0,94448715__Trebouxia__sp.__P-116-IIbA:0.0,94448743__Trebouxia__sp.__P-213-Ia:0.0,94448726__Trebouxia__decolorans:0.0,18699040__Trebouxia__arboricola:0.0,9844645__Trebouxia__sp.__Friedl10.1994:0.0,94448703__Trebouxia__sp.__P-56-IIa:0.0,94448689__uncultured__Trebouxia__photobiont:0.0,94448748__uncultured__Trebouxia__photobiont:0.0,94448771__Trebouxia__decolorans:0.0,94448767__Trebouxia__decolorans:0.0,94448720__Trebouxia__sp.__P-121a1-Light:0.0,94448744__Trebouxia__sp.__P-215-Ia:0.0,94448728__Trebouxia__decolorans:0.0,58866264__uncultured__Trebouxia__photobiont:0.0,94448729__uncultured__Trebouxia__photobiont:0.0,94448727__Trebouxia__decolorans:0.0,94448711__Trebouxia__sp.__P-97-Ia:0.0,94448718__uncultured__Trebouxia__photobiont:0.0,94448769__Trebouxia__decolorans:0.0,94448772__Trebouxia__decolorans:0.0,94448750__uncultured__Trebouxia__photobiont:0.0,94448903__Trebouxia__decolorans:0.0,94448680__uncultured__Trebouxia__photobiont:0.0):0.00014,(18699038__Trebouxia__arboricola:0.00014,94448747__Trebouxia__sp.__P-249-Ia:0.00014)0.762:0.00014)0.000:0.00014)0.506:0.00014)0.081:0.00015,94448716__Trebouxia__sp.__P-120-Ibd:0.00759)0.000:0.00016)0.342:0.00016,5918255__Trebouxia__arboricola:0.00014)0.238:0.00014,94448741__Trebouxia__sp.__P-205-IIa:0.02270)0.000:0.00015,94448739__Trebouxia__sp.__P-191-Ia:0.00014)0.559:0.00015,(((94448678__uncultured__Trebouxia__photobiont:0.00747,94448900__uncultured__Trebouxia__photobiont:0.00014)0.935:0.03002,((94448760__Trebouxia__decolorans:0.0,94448762__Trebouxia__sp.__P-304-Ia:0.0):0.01409,((94448757__Trebouxia__sp.__P-282-IaSc:0.00014,94448733__Trebouxia__sp.__P-164-Ia:0.01478)0.842:0.00736,(94448756__Trebouxia__sp.__P-281-IaSc:0.00014,(((94448723__Trebouxia__sp.__P-133-Ia:0.00014,(94448738__uncultured__Trebouxia__photobiont:0.0,94448735__Trebouxia__sp.__P-164-IXa-2:0.0,94448734__Trebouxia__decolorans:0.0):0.00014)0.925:0.01497,94448713__Trebouxia__sp.__P-104-IIa:0.00735)0.284:0.00014,(94448780__uncultured__Trebouxia__photobiont:0.0,94448759__Trebouxia__sp.__P-288-Ia:0.0,94448761__Trebouxia__sp.__P-303-IIIa:0.0,94448758__Trebouxia__sp.__P-287-VIb:0.0):0.00014)0.000:0.00015)0.091:0.00016)0.783:0.00993)0.952:0.02904)0.522:0.00016,(18699039__Trebouxia__arboricola:0.02254,(94448685__uncultured__Trebouxia__photobiont:0.0,94448687__Trebouxia__sp.__P-10:0.0,94448752__uncultured__Trebouxia__photobiont:0.0):0.03074)0.461:0.00015)0.915:0.00749)0.000:0.00015,((76262921__uncultured__Trebouxia__photobiont:0.00014,((94448699__uncultured__Trebouxia__photobiont:0.0,94448764__Trebouxia__decolorans:0.0,94448766__Trebouxia__decolorans:0.0,94448765__Trebouxia__decolorans:0.0,94448773__Trebouxia__decolorans:0.0,94448770__Trebouxia__decolorans:0.0,94448774__Trebouxia__decolorans:0.0,94448768__Trebouxia__decolorans:0.0,94448731__Trebouxia__sp.__P-145-Idj:0.0,94448730__Trebouxia__decolorans:0.0):0.00014,(94448679__uncultured__Trebouxia__photobiont:0.00014,18699042__Trebouxia__arboricola:0.00014)0.000:0.00014)0.393:0.00014)0.848:0.00736,94448892__uncultured__Trebouxia__photobiont:0.07079)0.172:0.00014)0.920:0.00745)0.186:0.00015,94448686__uncultured__Trebouxia__photobiont:0.03812)0.771:0.00928,94448707__Trebouxia__sp.__P-71-IIb:0.04409)0.283:0.00738,23307632__Trebouxia__arboricola:0.03183)0.791:0.00966)0.934:0.02763)0.649:0.00482,(129278864__uncultured__Trebouxia__photobiont:0.05003,(((50428761__uncultured__Trebouxia__photobiont:0.00014,22022952__Trebouxia__sp.__D-11:0.00015)0.843:0.00805,(94448893__uncultured__Trebouxia__photobiont:0.00014,94448677__uncultured__Trebouxia__photobiont:0.02669)0.061:0.00016)0.655:0.00581,(94448889__uncultured__Trebouxia__photobiont:0.00883,((189182653__uncultured__Trebouxia__photobiont:0.00015,((157272519__uncultured__Trebouxia__photobiont:0.0,157272518__uncultured__Trebouxia__photobiont:0.0):0.00016,(157272522__uncultured__Trebouxia__photobiont:0.00532,189182652__uncultured__Trebouxia__photobiont:0.00014)1.000:0.00256)0.962:0.02417)1.000:0.10504,(76262944__uncultured__Trebouxia__photobiont:0.00014,(189182633__uncultured__Trebouxia__photobiont:0.00802,(189182632__uncultured__Trebouxia__photobiont:0.00016,((((189182618__uncultured__Trebouxia__photobiont:0.0,189182670__uncultured__Trebouxia__photobiont:0.0,189182671__uncultured__Trebouxia__photobiont:0.0,189182637__uncultured__Trebouxia__photobiont:0.0,189182634__uncultured__Trebouxia__photobiont:0.0,189182636__uncultured__Trebouxia__photobiont:0.0,189182630__uncultured__Trebouxia__photobiont:0.0,189182631__uncultured__Trebouxia__photobiont:0.0,76262914__uncultured__Trebouxia__photobiont:0.0,189182628__uncultured__Trebouxia__photobiont:0.0,189182681__uncultured__Trebouxia__photobiont:0.0,189182680__uncultured__Trebouxia__photobiont:0.0,189182638__uncultured__Trebouxia__photobiont:0.0,189182640__uncultured__Trebouxia__photobiont:0.0,189182641__uncultured__Trebouxia__photobiont:0.0,189182605__uncultured__Trebouxia__photobiont:0.0,76262927__uncultured__Trebouxia__photobiont:0.0,189182613__uncultured__Trebouxia__photobiont:0.0,76262946__uncultured__Trebouxia__photobiont:0.0,189182607__uncultured__Trebouxia__photobiont:0.0,189182666__uncultured__Trebouxia__photobiont:0.0,189182665__uncultured__Trebouxia__photobiont:0.0,189182659__uncultured__Trebouxia__photobiont:0.0,189182667__uncultured__Trebouxia__photobiont:0.0,9844700__Trebouxia__sp.__M6162:0.0,9844695__Trebouxia__sp.__M6146:0.0):0.00014,(((189182606__uncultured__Trebouxia__photobiont:0.00799,189182669__uncultured__Trebouxia__photobiont:0.00015)0.420:0.00803,(255653884__Trebouxia__jamesii:0.00805,((76262954__uncultured__Trebouxia__photobiont:0.01610,(189182651__uncultured__Trebouxia__photobiont:0.02469,(76262943__uncultured__Trebouxia__photobiont:0.06430,(189182627__uncultured__Trebouxia__photobiont:0.0,189182626__uncultured__Trebouxia__photobiont:0.0,189182625__uncultured__Trebouxia__photobiont:0.0,189182624__uncultured__Trebouxia__photobiont:0.0,189182623__uncultured__Trebouxia__photobiont:0.0,189182622__uncultured__Trebouxia__photobiont:0.0,189182664__uncultured__Trebouxia__photobiont:0.0,157272521__uncultured__Trebouxia__photobiont:0.0,157272520__uncultured__Trebouxia__photobiont:0.0,157272523__uncultured__Trebouxia__photobiont:0.0,157272524__uncultured__Trebouxia__photobiont:0.0):0.00235)0.640:0.00609)0.775:0.00847)0.378:0.00014,(189182675__uncultured__Trebouxia__photobiont:0.0,189182676__uncultured__Trebouxia__photobiont:0.0,189182677__uncultured__Trebouxia__photobiont:0.0,189182678__uncultured__Trebouxia__photobiont:0.0,189182635__uncultured__Trebouxia__photobiont:0.0,76262923__uncultured__Trebouxia__photobiont:0.0,189182646__uncultured__Trebouxia__photobiont:0.0,189182642__uncultured__Trebouxia__photobiont:0.0,189182657__uncultured__Trebouxia__photobiont:0.0,189182656__uncultured__Trebouxia__photobiont:0.0,189182658__uncultured__Trebouxia__photobiont:0.0,76262947__uncultured__Trebouxia__photobiont:0.0,189182663__uncultured__Trebouxia__photobiont:0.0,189182660__uncultured__Trebouxia__photobiont:0.0,189182662__uncultured__Trebouxia__photobiont:0.0,189182661__uncultured__Trebouxia__photobiont:0.0,58866263__uncultured__Trebouxia__photobiont:0.0):0.00014)0.000:0.00015)0.551:0.00015)1.000:0.00814,189182679__uncultured__Trebouxia__photobiont:0.00014)1.000:0.00024)0.000:0.00014,(189182612__uncultured__Trebouxia__photobiont:0.00803,76262931__uncultured__Trebouxia__photobiont:0.00014)0.000:0.00014)0.835:0.00844,189182629__uncultured__Trebouxia__photobiont:0.00014)0.915:0.01666)0.963:0.03436)0.996:0.00014)0.869:0.02878)0.749:0.02248)0.812:0.01804)0.779:0.01241)0.772:0.00817)0.843:0.02430)0.933:0.03378,94448754__uncultured__Trebouxia__photobiont:0.01476)0.539:0.00016,(189182604__uncultured__Trebouxia__photobiont:0.0,189182609__uncultured__Trebouxia__photobiont:0.0,189182614__uncultured__Trebouxia__photobiont:0.0,189182608__uncultured__Trebouxia__photobiont:0.0):0.00014)0.832:0.00862,94448712__uncultured__Trebouxia__photobiont:0.05227)0.479:0.00015)0.192:0.00015)0.338:0.00016)0.000:0.00014)0.496:0.00016,189182611__uncultured__Trebouxia__photobiont:0.00730)0.495:0.00015,((94448700__Trebouxia__sp.__P-53-Ia:0.0,94448753__Trebouxia__sp.__P-276-Ia:0.0):0.00014,94448702__Trebouxia__sp.__P-54-IIa:0.00737)0.921:0.01470)0.019:0.00014,94448701__Trebouxia__arboricola:0.00737)0.000:0.00014,(94448710__Trebouxia__sp.__P-86-Ib:0.00015,94448709__Trebouxia__sp.__P-85-IIa:0.00725)0.916:0.01466)0.250:0.00015,((76262925__uncultured__Trebouxia__photobiont:0.01432,(76262918__uncultured__Trebouxia__photobiont:0.00601,76262922__uncultured__Trebouxia__photobiont:0.01334)0.656:0.00246)0.000:0.00014,((94448682__Trebouxia__sp.__P-5-IaA:0.00748,76262948__uncultured__Trebouxia__photobiont:0.02897)0.895:0.01423,(94448901__Trebouxia__sp.__P-360-I:0.00725,94448688__uncultured__Trebouxia__photobiont:0.00014)0.602:0.00015)0.844:0.00711)0.872:0.00014);
