# Supplementary material for: Internal Transcribed Spacer 2 (nu ITS2 rRNA) Sequence-Structure Phylogenetics: Towards an Automated Reconstruction of the Green Algal Tree of Life
Source: PLoS One. 2011 Feb 10;6(2):e16931. doi: 10.1371/journal.pone.0016931 (PMC3037400; doi:10.1371/journal.pone.0016931)
Supplement: File S3 — Phylogenetic tree (in Newick format) from ML analysis (using FastTree 2) of sequence data only from the same set of ulvophycean taxa used in the sequence-structure analysis. This file is best viewed using FigTree (http://tree.bio.ed.ac.uk/software/figtree/). (TREE) [file pone.0016931.s003.tree]

((((((13925500__Caulerpa__taxifolia:0.0,13925474__Caulerpa__taxifolia:0.0):0.00014,((3954794__Caulerpa__taxifolia:0.0,3820864__Caulerpa__taxifolia:0.0):0.00014,((35187990__Caulerpa__taxifolia:0.0,35188000__Caulerpa__taxifolia:0.0):0.00014,(13925505__Caulerpa__taxifolia:0.00014,(((((11181980__Caulerpa__taxifolia:0.00467,13925494__Caulerpa__taxifolia:0.00936)0.612:0.00014,(3820863__Caulerpa__taxifolia:0.0,35187998__Caulerpa__taxifolia:0.0,11181969__Caulerpa__taxifolia:0.0,11181963__Caulerpa__taxifolia:0.0,11181964__Caulerpa__taxifolia:0.0,11181966__Caulerpa__taxifolia:0.0,11181976__Caulerpa__taxifolia:0.0,11181977__Caulerpa__taxifolia:0.0,11181981__Caulerpa__taxifolia:0.0,11181978__Caulerpa__taxifolia:0.0,11181979__Caulerpa__taxifolia:0.0,11181986__Caulerpa__taxifolia:0.0,11181984__Caulerpa__taxifolia:0.0):0.00014)0.797:0.00014,(35187997__Caulerpa__taxifolia:0.0,35187996__Caulerpa__taxifolia:0.0,18001034__Caulerpa__taxifolia:0.0,21165581__Caulerpa__taxifolia:0.0,35187991__Caulerpa__taxifolia:0.0,35187992__Caulerpa__taxifolia:0.0):0.00014)0.006:0.00014,((13925492__Caulerpa__taxifolia:0.00467,17644221__Caulerpa__taxifolia:0.01411)0.624:0.00014,18001033__Caulerpa__taxifolia:0.00014)0.667:0.00014)0.000:0.00014,(13925498__Caulerpa__taxifolia:0.0,13925496__Caulerpa__taxifolia:0.0,13925503__Caulerpa__taxifolia:0.0,13925502__Caulerpa__taxifolia:0.0):0.00014)1.000:0.00343)0.000:0.00034)0.031:0.00028)0.019:0.00031)1.000:0.00027,((21165580__Caulerpa__taxifolia:0.0,34447108__Caulerpa__taxifolia:0.0):0.00014,(21165579__Caulerpa__taxifolia:0.00014,((11181992__Caulerpa__taxifolia:0.00469,11181989__Caulerpa__taxifolia:0.00014)0.819:0.00469,((21449844__Caulerpa__taxifolia:0.00014,11181971__Caulerpa__taxifolia:0.00014)0.870:0.00465,(((((11181994__Caulerpa__taxifolia:0.0,11181993__Caulerpa__taxifolia:0.0,11181990__Caulerpa__taxifolia:0.0):0.00014,11181997__Caulerpa__taxifolia:0.00468)0.907:0.00014,(((111117061__Caulerpa__sertularioides:0.00014,(111117067__Caulerpa__sertularioides:0.00014,(111117054__Caulerpa__sertularioides:0.00014,(111117049__Caulerpa__sertularioides:0.00014,((111117065__Caulerpa__sertularioides:0.0,111117066__Caulerpa__sertularioides:0.0,111117072__Caulerpa__sertularioides:0.0,111117073__Caulerpa__sertularioides:0.0,111117071__Caulerpa__sertularioides:0.0,111117052__Caulerpa__sertularioides:0.0,111117055__Caulerpa__sertularioides:0.0,111117056__Caulerpa__sertularioides:0.0,111117058__Caulerpa__sertularioides:0.0,111117059__Caulerpa__sertularioides:0.0,111117051__Caulerpa__sertularioides:0.0,111117074__Caulerpa__sertularioides:0.0):0.00014,((111117053__Caulerpa__sertularioides:0.00014,111117050__Caulerpa__sertularioides:0.00991)0.766:0.00015,(111117068__Caulerpa__sertularioides:0.00014,(18028142__Caulerpa__sertularioides:0.00952,((111117064__Caulerpa__sertularioides:0.0,111117069__Caulerpa__sertularioides:0.0,111117070__Caulerpa__sertularioides:0.0,111117057__Caulerpa__sertularioides:0.0,111117060__Caulerpa__sertularioides:0.0):0.00014,(111117063__Caulerpa__sertularioides:0.0,111117062__Caulerpa__sertularioides:0.0):0.00014)0.000:0.00014)1.000:0.00012)0.859:0.00479)0.573:0.00014)0.476:0.00014)0.000:0.00011)0.615:0.00014)0.833:0.00015)1.000:0.11249,((((21436555__Caulerpa__racemosa:0.02504,((21436557__Caulerpa__peltata:0.00499,21436545__Caulerpa__racemosa:0.00490)0.783:0.00505,((21436559__Caulerpa__racemosa:0.0,21436558__Caulerpa__racemosa:0.0):0.00514,(111116829__Caulerpa__racemosa:0.00495,111116830__Caulerpa__racemosa:0.00982)0.872:0.00991)0.803:0.00494)0.759:0.00610)0.986:0.04481,((111115860__Caulerpa__ashmeadii:0.00486,(111115858__Caulerpa__ashmeadii:0.00014,(111115856__Caulerpa__ashmeadii:0.00014,(111115857__Caulerpa__ashmeadii:0.00014,111115859__Caulerpa__ashmeadii:0.00506)0.926:0.00064)0.000:0.00068)0.969:0.00365)0.936:0.02175,((13925476__Caulerpa__prolifera:0.00014,13925488__Caulerpa__prolifera:0.00015)0.837:0.00848,((24943175__Caulerpa__prolifera:0.00014,13925477__Caulerpa__prolifera:0.00014)0.784:0.00505,(111116841__Caulerpa__prolifera:0.00500,((111116842__Caulerpa__prolifera:0.0,111116839__Caulerpa__prolifera:0.0,111116840__Caulerpa__prolifera:0.0):0.00014,(111116843__Caulerpa__prolifera:0.03128,111116844__Caulerpa__prolifera:0.01514)0.591:0.00016)0.427:0.00015)0.790:0.00508)0.782:0.00665)0.501:0.01057)0.849:0.01670)0.782:0.02431,(((3820847__Caulerpa__mexicana:0.00485,3820848__Caulerpa__mexicana:0.00481)0.956:0.01962,(3820845__Caulerpa__mexicana:0.00014,3820846__Caulerpa__mexicana:0.02447)0.922:0.00014)1.000:0.11944,(111117089__Caulerpa__serrulata:0.00489,((111117085__Caulerpa__serrulata:0.00014,111117084__Caulerpa__serrulata:0.00527)0.933:0.00014,((111117083__Caulerpa__serrulata:0.00014,(28864521__Caulerpa__serrulata:0.00016,111116831__Caulerpa__cupressoides:0.07570)0.941:0.01413)0.000:0.00014,111117086__Caulerpa__serrulata:0.00014)0.854:0.00016)0.455:0.01010)0.989:0.05506)0.260:0.01005)0.981:0.06661,(((((((28848897__Caulerpa__racemosa:0.01981,28848896__Caulerpa__peltata:0.00433)0.968:0.02091,(28848898__Caulerpa__racemosa:0.00015,28848895__Caulerpa__peltata:0.00470)0.070:0.00472)0.521:0.00014,111117099__Caulerpa__racemosa:0.00464)0.421:0.00016,((21436542__Caulerpa__racemosa:0.00468,(37719538__Caulerpa__racemosa:0.00475,21436541__Caulerpa__racemosa:0.00014)0.152:0.00015)0.998:0.03363,((37719537__Caulerpa__peltata:0.00474,37719536__Caulerpa__peltata:0.00014)0.949:0.00954,((111117102__Caulerpa__racemosa:0.00465,111117097__Caulerpa__racemosa:0.01403)0.385:0.00014,(111117104__Caulerpa__racemosa:0.00014,(111117098__Caulerpa__racemosa:0.00014,(111117105__Caulerpa__racemosa:0.0,111117101__Caulerpa__racemosa:0.0,111117100__Caulerpa__racemosa:0.0,111117096__Caulerpa__racemosa:0.0,111117095__Caulerpa__racemosa:0.0,111117094__Caulerpa__racemosa:0.0,111117093__Caulerpa__racemosa:0.0,111117090__Caulerpa__racemosa:0.0):0.00014)0.000:0.00014)0.995:0.00015)0.713:0.00014)0.776:0.00468)0.781:0.00464)0.889:0.01028,37719539__Caulerpa__racemosa:0.00016)0.999:0.10976,(((21436544__Caulerpa__racemosa:0.0,21436543__Caulerpa__racemosa:0.0):0.00014,37575120__Caulerpa__racemosa:0.00014)1.000:0.15258,(((((((21436546__Caulerpa__racemosa:0.0,21436551__Caulerpa__racemosa:0.0):0.00014,(21436550__Caulerpa__racemosa:0.00459,(110006332__Caulerpa__racemosa:0.00014,(110006334__Caulerpa__racemosa:0.00461,(110006333__Caulerpa__racemosa:0.00014,(13925480__Caulerpa__racemosa:0.00470,((13925482__Caulerpa__racemosa:0.0,13925485__Caulerpa__racemosa:0.0):0.00014,(13925483__Caulerpa__racemosa:0.00472,110006331__Caulerpa__racemosa:0.00614)0.111:0.00014)0.174:0.00014)0.560:0.00014)0.000:0.00014)0.260:0.00014)0.086:0.00014)0.363:0.00014)0.000:0.00014,(13925479__Caulerpa__racemosa:0.01439,(110006324__Caulerpa__racemosa:0.00481,(21436548__Caulerpa__racemosa:0.01951,(21436553__Caulerpa__racemosa:0.00014,(110006326__Caulerpa__racemosa:0.0,110006327__Caulerpa__racemosa:0.0):0.00014)0.844:0.00478)0.330:0.00016)0.998:0.05376)0.070:0.00015)0.893:0.01265,110006325__Caulerpa__racemosa:0.00878)0.984:0.03418,(110006329__Caulerpa__racemosa:0.00474,((21436554__Caulerpa__racemosa:0.0,21436547__Caulerpa__racemosa:0.0):0.00014,(110006336__Caulerpa__racemosa:0.0,110006330__Caulerpa__racemosa:0.0):0.00014)0.000:0.00011)0.095:0.00416)0.811:0.00065,((110006337__Caulerpa__racemosa:0.0,110006335__Caulerpa__racemosa:0.0):0.00014,110006338__Caulerpa__racemosa:0.00944)0.912:0.00954)0.846:0.00990,((110006328__Caulerpa__racemosa:0.02050,(21436549__Caulerpa__racemosa:0.00475,21436552__Caulerpa__racemosa:0.00476)0.835:0.00015)0.969:0.01963,((111116827__Caulerpa__racemosa:0.01268,(111116823__Caulerpa__racemosa:0.00016,111116822__Caulerpa__racemosa:0.00014)0.781:0.00618)0.574:0.00824,(111116824__Caulerpa__racemosa:0.00014,((111116828__Caulerpa__racemosa:0.0,111116825__Caulerpa__racemosa:0.0):0.00919,111116826__Caulerpa__racemosa:0.02411)0.878:0.00959)0.888:0.01456)0.813:0.01078)0.836:0.00987)0.917:0.03988)0.824:0.02764)0.792:0.02366,((((21436562__Caulerpa__racemosa:0.0,21436561__Caulerpa__racemosa:0.0):0.00470,((111116846__Caulerpa__racemosa:0.00914,(21436556__Caulerpa__racemosa:0.01840,(28864519__Caulerpa__racemosa:0.00464,28864518__Caulerpa__racemosa:0.01387)0.780:0.00454)0.261:0.00014)0.917:0.00014,21436560__Caulerpa__racemosa:0.00935)0.856:0.00901)0.957:0.00010,(111116850__Caulerpa__racemosa:0.00529,111116849__Caulerpa__racemosa:0.00015)0.815:0.00554)0.799:0.01113,((111116847__Caulerpa__racemosa:0.0,111116848__Caulerpa__racemosa:0.0):0.00088,((((65427925__Micromonas__pusilla:0.0,65427924__Micromonas__pusilla:0.0):0.05959,(65427929__Micromonas__pusilla:0.0,65427928__Micromonas__pusilla:0.0):0.09839)0.041:0.00011,(((65427922__Micromonas__pusilla:0.0,65427939__Micromonas__pusilla:0.0,65427941__Micromonas__pusilla:0.0):0.02302,((226523057__Micromonas__sp.__RCC299:0.0,65427940__Micromonas__pusilla:0.0):0.00014,((65427926__Micromonas__pusilla:0.00015,(65427936__Micromonas__pusilla:0.00905,(65427930__Micromonas__pusilla:0.00451,(46811097__Micromonas__pusilla:0.0,65427935__Micromonas__pusilla:0.0,65427931__Micromonas__pusilla:0.0):0.00014)0.352:0.00014)0.850:0.00451)0.870:0.00913,(65427927__Micromonas__pusilla:0.0,65427937__Micromonas__pusilla:0.0,65427938__Micromonas__pusilla:0.0):0.01377)0.167:0.00453)0.944:0.03889)0.959:0.08470,((65427933__Micromonas__pusilla:0.0,65427934__Micromonas__pusilla:0.0,65427932__Micromonas__pusilla:0.0,65427923__Micromonas__pusilla:0.0):0.01824,(((((56266694__Halimeda__cuneata:0.00014,56117706__Halimeda__cuneata:0.00015)0.780:0.00811,((56117705__Halimeda__cuneata:0.00014,(56266693__Halimeda__cuneata:0.00014,(21951978__Halimeda__cuneata:0.0,32365510__Halimeda__cuneata:0.0):0.00015)0.840:0.00901)0.984:0.06707,((21951975__Halimeda__magnidisca:0.0,32365500__Halimeda__magnidisca:0.0,32365499__Halimeda__magnidisca:0.0):0.00015,((56266691__Halimeda__cuneata:0.0,56117707__Halimeda__cuneata:0.0):0.01663,56117708__Halimeda__cuneata:0.00014)0.914:0.00014)0.972:0.04080)0.552:0.01658)0.830:0.04527,(((21951973__Halimeda__macrophysa:0.09023,(21951974__Halimeda__gigas:0.00788,56117712__Halimeda__cuneata:0.02974)0.966:0.14210)0.937:0.13280,((32365484__Halimeda__lacunalis:0.0,32365483__Halimeda__lacunalis:0.0,21951968__Halimeda__lacunalis:0.0):0.18668,(((21951971__Halimeda__discoidea:0.0,32365491__Halimeda__discoidea:0.0):0.01905,((32365490__Halimeda__discoidea:0.0,32365489__Halimeda__discoidea:0.0):0.00014,56117718__Halimeda__discoidea:0.00937)0.354:0.00014)1.000:0.22125,((56266690__Halimeda__cuneata:0.00014,(56117713__Halimeda__cuneata:0.00014,56117714__Halimeda__cuneata:0.00016)0.468:0.00016)0.994:0.11264,(((21951972__Halimeda__tuna:0.0,32365492__Halimeda__tuna:0.0):0.00014,55501478__Halimeda__tuna:0.00015)0.996:0.14033,((21951970__Halimeda__tuna:0.0,32365493__Halimeda__tuna:0.0):0.03038,(56117722__Halimeda__tuna:0.00014,(56117721__Halimeda__tuna:0.00014,56117720__Halimeda__tuna:0.00014)0.210:0.00015)0.750:0.00684)0.941:0.05311)0.797:0.04275)0.153:0.00570)0.963:0.16762)0.670:0.05736)0.824:0.10902,((21951977__Halimeda__taenicola:0.0,55501477__Halimeda__taenicola:0.0):0.00014,55501476__Halimeda__taenicola:0.00014)0.946:0.08582)0.058:0.02113)0.770:0.11173,(((((21951960__Halimeda__stuposa:0.0,32365460__Halimeda__borneensis:0.0):0.01067,((56181174__Halimeda__borneensis:0.0,56181175__Halimeda__borneensis:0.0):0.00014,(((32365459__Halimeda__borneensis:0.01000,(32365462__Halimeda__borneensis:0.01000,(32365454__Halimeda__borneensis:0.00014,32365455__Halimeda__borneensis:0.00014)0.378:0.00014)0.889:0.01001)0.244:0.00016,(56181177__Halimeda__borneensis:0.0,56181176__Halimeda__borneensis:0.0,32365461__Halimeda__borneensis:0.0):0.00014)0.727:0.00014,((56181179__Halimeda__borneensis:0.00014,56181178__Halimeda__borneensis:0.00014)0.851:0.01004,(32365457__Halimeda__borneensis:0.00014,((32365458__Halimeda__borneensis:0.0,32365456__Halimeda__borneensis:0.0):0.00016,((56181173__Halimeda__borneensis:0.0,56181171__Halimeda__borneensis:0.0,56181172__Halimeda__borneensis:0.0):0.00016,55501467__Halimeda__borneensis:0.00014)0.844:0.01003)0.857:0.01000)0.011:0.00015)0.626:0.01002)0.869:0.00015)0.910:0.03044)0.226:0.00897,((55501466__Halimeda__borneensis:0.0,32365463__Halimeda__borneensis:0.0):0.00014,21951961__Halimeda__borneensis:0.00014)0.757:0.01092)0.761:0.01696,(((56181210__Halimeda__melanesica:0.0,56181209__Halimeda__melanesica:0.0):0.00993,(56181207__Halimeda__melanesica:0.00014,56181208__Halimeda__melanesica:0.00014)0.505:0.00015)0.780:0.02320,(((21951958__Halimeda__cylindracea:0.01021,(32365452__Halimeda__cylindracea:0.00014,(29335815__Halimeda__cylindracea:0.05841,(32365453__Halimeda__cylindracea:0.00485,32365451__Halimeda__cylindracea:0.00014)0.406:0.00491)0.761:0.00014)0.811:0.00971)0.801:0.00972,(32365450__Halimeda__cylindracea:0.01999,(32365449__Halimeda__cylindracea:0.00980,56181180__Halimeda__cylindracea:0.00014)0.997:0.01014)0.215:0.00016)0.952:0.05145,(((56181193__Halimeda__incrassata:0.0,56181192__Halimeda__incrassata:0.0,56181190__Halimeda__incrassata:0.0,56181191__Halimeda__incrassata:0.0,56181189__Halimeda__incrassata:0.0):0.01038,(((((56181186__Halimeda__incrassata:0.0,32365472__Halimeda__incrassata:0.0,56181187__Halimeda__incrassata:0.0,21951963__Halimeda__incrassata:0.0):0.00898,((56181185__Halimeda__incrassata:0.00014,32365477__Halimeda__incrassata:0.00998)0.995:0.00014,56181183__Halimeda__incrassata:0.00011)0.830:0.00884)0.918:0.00016,(32365473__Halimeda__incrassata:0.0,56181182__Halimeda__incrassata:0.0,21951964__Halimeda__incrassata:0.0):0.00014)0.000:0.00014,56181184__Halimeda__incrassata:0.00014)0.424:0.00016,((32365474__Halimeda__incrassata:0.01006,((56181181__Halimeda__incrassata:0.0,56181188__Halimeda__incrassata:0.0,32365476__Halimeda__incrassata:0.0):0.00014,32365475__Halimeda__incrassata:0.00014)0.000:0.00014)0.312:0.00016,(((21951962__Halimeda__macroloba:0.0,32365465__Halimeda__macroloba:0.0):0.01012,55501468__Halimeda__macroloba:0.00014)0.858:0.01014,(32365470__Halimeda__macroloba:0.00014,((32365469__Halimeda__macroloba:0.00015,(32365467__Halimeda__macroloba:0.01506,32365468__Halimeda__macroloba:0.00014)0.880:0.01520)0.411:0.01013,(32365466__Halimeda__macroloba:0.00014,(55501469__Halimeda__macroloba:0.01283,(32365471__Halimeda__macroloba:0.0,32365464__Halimeda__macroloba:0.0):0.00014)0.000:0.00014)0.857:0.01261)0.452:0.00014)0.590:0.00015)0.944:0.02561)0.785:0.01002)0.767:0.01427)0.956:0.06900,(((32365440__Halimeda__monile:0.0,56181215__Halimeda__monile:0.0,21951956__Halimeda__monile:0.0):0.00014,(56181213__Halimeda__monile:0.00014,(56181212__Halimeda__monile:0.01068,(56181218__Halimeda__monile:0.0,56181217__Halimeda__monile:0.0,56181216__Halimeda__monile:0.0,56181211__Halimeda__monile:0.0):0.00014)0.596:0.00015)0.076:0.00014)0.842:0.03033,((32365446__Halimeda__simulans:0.00014,((56181222__Halimeda__simulans:0.00014,(56181219__Halimeda__simulans:0.00014,((32365448__Halimeda__simulans:0.0,32365447__Halimeda__simulans:0.0):0.00014,(56181221__Halimeda__simulans:0.00364,(21951957__Halimeda__simulans:0.0,56181220__Halimeda__simulans:0.0):0.00014)0.263:0.00297)1.000:0.00213)1.000:0.00567)1.000:0.00304,(32365445__Halimeda__simulans:0.00014,(56181225__Halimeda__simulans:0.00887,((56181224__Halimeda__simulans:0.0,56181223__Halimeda__simulans:0.0):0.00015,56181226__Halimeda__simulans:0.00014)0.923:0.01750)0.168:0.00014)0.857:0.00014)0.996:0.00014)0.941:0.08767,((32365444__Halimeda__incrassata:0.0,32365441__Halimeda__incrassata:0.0):0.01978,((56181198__Halimeda__incrassata:0.00015,(((56181197__Halimeda__incrassata:0.00014,56181204__Halimeda__incrassata:0.00014)0.765:0.00015,((56181196__Halimeda__incrassata:0.0,56181203__Halimeda__incrassata:0.0):0.00014,(((56181194__Halimeda__incrassata:0.00452,56181195__Halimeda__incrassata:0.00014)0.998:0.00534,56181206__Halimeda__incrassata:0.00014)0.000:0.00016,((56181199__Halimeda__incrassata:0.00014,(32365443__Halimeda__incrassata:0.04177,(56181202__Halimeda__incrassata:0.0,32365442__Halimeda__incrassata:0.0):0.00014)0.734:0.00014)0.636:0.00014,56181205__Halimeda__incrassata:0.01982)0.838:0.00984)0.000:0.00014)0.000:0.00015)0.890:0.00975,21951955__Halimeda__incrassata:0.02997)0.967:0.00015)0.919:0.00986,(56181201__Halimeda__incrassata:0.0,56181200__Halimeda__incrassata:0.0):0.00015)0.395:0.00015)0.823:0.02562)0.949:0.08728)0.311:0.04282)0.830:0.03743)0.872:0.03654)0.941:0.07055)0.900:0.08778,(((55501471__Halimeda__micronesica:0.00016,(55501470__Halimeda__micronesica:0.00016,55501472__Halimeda__micronesica:0.02032)0.948:0.02024)0.966:0.10316,(21951967__Halimeda__fragilis:0.05059,21951966__Halimeda__cryptica:0.25983)0.839:0.06383)0.936:0.14374,((21951979__Halimeda__gracilis:0.07201,((21951981__Halimeda__gracilis:0.0,32365513__Halimeda__gracilis:0.0):0.02743,(32365511__Halimeda__gracilis:0.04803,32365512__Halimeda__gracilis:0.00015)0.724:0.01671)0.958:0.10113)0.638:0.08064,(((((32365554__Halimeda__distorta:0.0,32365556__Halimeda__distorta:0.0):0.00014,(32365555__Halimeda__distorta:0.00014,32365553__Halimeda__distorta:0.00014)0.000:0.00011)0.780:0.00995,(((32365550__Halimeda__distorta:0.00015,(32365548__Halimeda__distorta:0.00014,((49659909__Halimeda__distorta:0.00014,(32365544__Halimeda__distorta:0.01964,32365549__Halimeda__distorta:0.00014)0.000:0.00014)0.000:0.00015,(((21951990__Halimeda__distorta:0.0,32365546__Halimeda__distorta:0.0):0.00014,((49659910__Halimeda__distorta:0.0,49659912__Halimeda__distorta:0.0):0.00016,32365545__Halimeda__distorta:0.00014)0.000:0.00014)0.842:0.01944,32365547__Halimeda__distorta:0.00014)0.894:0.00016)1.000:0.00750)1.000:0.00222)0.967:0.02977,((32365557__Halimeda__hederacea:0.00997,21951991__Halimeda__hederacea:0.01509)0.815:0.01477,32365551__Halimeda__distorta:0.03029)0.874:0.00016)0.513:0.00014,32365552__Halimeda__distorta:0.02666)0.784:0.00854)0.796:0.02169,((((((((32365543__Halimeda__opuntia:0.05030,49659911__Halimeda__opuntia:0.00014)0.719:0.00994,32365541__Halimeda__opuntia:0.03999)0.541:0.00014,49659915__Halimeda__opuntia:0.00013)0.064:0.02622,32365542__Halimeda__opuntia:0.00014)0.741:0.00239,(((21951989__Halimeda__opuntia:0.0,32365538__Halimeda__opuntia:0.0):0.02611,32365534__Halimeda__opuntia:0.00014)0.764:0.00015,32365535__Halimeda__opuntia:0.02998)0.642:0.00016)0.990:0.00841,32365539__Halimeda__opuntia:0.00014)0.259:0.00021,32365540__Halimeda__opuntia:0.00014)0.781:0.00872,(32365536__Halimeda__opuntia:0.00961,(((55501482__Halimeda__opuntia:0.01025,32365531__Halimeda__opuntia:0.00970)0.790:0.00965,(((32365530__Halimeda__opuntia:0.00014,((21951988__Halimeda__opuntia:0.0,32365537__Halimeda__opuntia:0.0):0.00014,(32365529__Halimeda__opuntia:0.01215,32365527__Halimeda__opuntia:0.00014)0.836:0.00015)0.762:0.00014)0.924:0.03643,49659908__Halimeda__opuntia:0.00015)0.870:0.00014,(32365533__Halimeda__opuntia:0.00962,32365532__Halimeda__opuntia:0.00014)0.918:0.01931)0.854:0.00975)0.925:0.00015,32365528__Halimeda__opuntia:0.00014)0.860:0.01946)0.763:0.00978)0.860:0.03214)0.975:0.19267,((21951985__Halimeda__minima:0.04169,32365526__Halimeda__minima:0.06602)0.876:0.06105,(21951987__Halimeda__minima:0.05225,((32365522__Halimeda__minima:0.03865,(49659914__Halimeda__minima:0.00015,49659913__Halimeda__minima:0.00938)0.000:0.00016)0.774:0.00933,(32365523__Halimeda__minima:0.06663,(32365524__Halimeda__minima:0.03085,21951986__Halimeda__minima:0.02060)0.708:0.00015)0.781:0.00940)0.849:0.02390)0.715:0.07012)0.985:0.21923)0.806:0.06274)0.975:0.18529)0.883:0.09751)0.877:0.17974)0.949:0.75145,((((((157695764__Ulvales__sp.__1-BER-2007:0.05169,((156629291__Ulvales__sp.__1-BER-2007:0.01220,(157695763__Ulvales__sp.__1-BER-2007:0.00643,157695765__Ulvales__sp.__1-BER-2007:0.01216)0.799:0.00607)0.823:0.00015,157695766__Ulvales__sp.__1-BER-2007:0.00014)0.978:0.00015)0.985:0.13896,(((((5834515__Blidingia__chadefaudii:0.01634,(66576158__Blidingia__dawsonii:0.01156,66576159__Blidingia__dawsonii:0.00014)0.957:0.03446)0.919:0.02465,((18032152__Blidingia__minima:0.00014,(18032153__Blidingia__minima:0.00015,18032151__Blidingia__minima:0.00587)0.858:0.00579)0.968:0.06163,(18032154__Blidingia__minima:0.04755,18032155__Blidingia__minima:0.01832)0.927:0.03653)0.974:0.05740)0.609:0.00168,(157695770__Ulvales__sp.__3-BER-2007:0.00016,(156629293__Ulvales__sp.__3-BER-2007:0.00014,(157695771__Ulvales__sp.__3-BER-2007:0.01147,(157695773__Ulvales__sp.__3-BER-2007:0.00016,157695769__Ulvales__sp.__3-BER-2007:0.00014)0.000:0.00015)1.000:0.00501)1.000:0.00115)0.926:0.04489)0.715:0.03364,(157695774__Ulvales__sp.__4-BER-2007:0.01724,((156629294__Ulvales__sp.__4-BER-2007:0.0,157695776__Ulvales__sp.__4-BER-2007:0.0):0.00014,157695775__Ulvales__sp.__4-BER-2007:0.00014)0.498:0.00016)0.911:0.03683)0.751:0.02344,(156629292__Ulvales__sp.__2-BER-2007:0.00588,(157695767__Ulvales__sp.__2-BER-2007:0.00014,157695768__Ulvales__sp.__2-BER-2007:0.00014)0.518:0.00014)0.938:0.05913)0.894:0.07081)0.943:0.15764,(157695762__Bolbocoleon__sp.__BER-2007:0.22899,(157695760__Bolbocoleon__piliferum:0.01939,((156629290__Bolbocoleon__piliferum:0.0,157695754__Bolbocoleon__piliferum:0.0,157695755__Bolbocoleon__piliferum:0.0,157695758__Bolbocoleon__piliferum:0.0,157695757__Bolbocoleon__piliferum:0.0,157695759__Bolbocoleon__piliferum:0.0):0.00014,157695753__Bolbocoleon__piliferum:0.00016)1.000:0.00016)0.994:0.20512)0.901:0.11530)0.968:0.24227,(33311026__Monostroma__nitidum:0.37709,((33311103__Monostroma__grevillei:0.05129,((33311101__Monostroma__grevillei:0.0,33311099__Monostroma__grevillei:0.0,33311032__Monostroma__angicava:0.0):0.03298,((20336653__Monostroma__grevillei:0.0,20336652__Monostroma__grevillei:0.0):0.01406,(18032160__Monostroma__nitidum:0.01769,(33311030__Monostroma__arcticum:0.00015,33311028__Monostroma__arcticum:0.00637)0.814:0.00014)0.942:0.04439)0.890:0.04021)0.791:0.03134)0.992:0.18857,((((33311024__Protomonostroma__undulatum:0.01578,111610350__Protomonostroma__undulatum:0.00015)0.880:0.06102,((157695789__Ulvales__sp.__6-BER-2008:0.00116,((111610349__Ulothrix__sp.__X3:0.00014,(111610348__Ulothrix__sp.__X1:0.00726,44844193__uncultured__Urospora:0.00014)0.000:0.00014)0.887:0.00014,(157695788__Ulvales__sp.__6-BER-2008:0.00016,(157695785__Ulvales__sp.__6-BER-2008:0.00730,(157695787__Ulvales__sp.__6-BER-2008:0.00014,157695786__Ulvales__sp.__6-BER-2008:0.00014)0.480:0.00012)0.942:0.01463)0.864:0.00726)0.383:0.02090)0.677:0.03093,((55977966__Chlorothrix__sp.__C167:0.04133,(44409515__Urospora__penicilliformis:0.00015,(44409516__Urospora__penicilliformis:0.00014,(44409514__Urospora__penicilliformis:0.00738,(44409517__Urospora__sp.__AB58:0.00015,(44409521__Urospora__wormskioldii:0.00740,((((44409529__Urospora__neglecta:0.0,44409525__Urospora__sp.__U122:0.0):0.00014,44409524__Urospora__wormskioldii:0.00014)0.468:0.00014,(44409526__Urospora__neglecta:0.00014,55977967__Urospora__neglecta:0.00748)0.855:0.00749)0.855:0.00749,(44409531__Urospora__neglecta:0.0,44409527__Urospora__neglecta:0.0,44409522__Urospora__wormskioldii:0.0):0.00015)0.697:0.00014)0.858:0.00739)0.875:0.00741)0.309:0.00014)0.858:0.00760)0.784:0.00776)0.739:0.00032,(111610347__Capsosiphon__groenlandicus:0.02577,(42741869__Acrosiphonia__coalita:0.01470,((5690383__Acrosiphonia__sp.__Sk5:0.00732,((4321186__Acrosiphonia__arcta:0.0,4019195__Acrosiphonia__arcta:0.0):0.00727,4321185__Acrosiphonia__sp.__AH/Sk/BI/Bm:0.00724)0.781:0.00736)0.800:0.00728,4019196__Acrosiphonia__coalita:0.00015)0.339:0.00015)0.920:0.04111)0.909:0.03295)0.933:0.05821)0.900:0.07220)0.997:0.16962,(1160446__Gloeotilopsis__planctonica:0.00014,1545963__Gloeotilopsis__paucicellularis:0.00014)0.940:0.09610)0.540:0.07813,1545964__Protoderma__sarcinoidea:0.03053)0.909:0.09151)0.247:0.03712)0.997:0.43291)0.864:0.12511,(((((134254344__Ulva__sp.__NY126:0.0,134254341__Ulva__sp.__NY119:0.0,134254340__Ulva__sp.__NY117:0.0):0.08370,((211908514__Ulva__sp.__RZ1:0.0,208343776__Ulva__sp.__HT4:0.0):0.00015,255504593__Ulva__sp.__DYL-2009:0.01313)0.921:0.08097)0.817:0.05502,(((((32967682__Ulva__procera:0.00014,(134254338__Ulva__procera:0.0,134254339__Ulva__procera:0.0,134254337__Ulva__procera:0.0,134254332__Ulva__procera:0.0,134254334__Ulva__procera:0.0,134254333__Ulva__procera:0.0,134254336__Ulva__procera:0.0,134254335__Ulva__procera:0.0):0.00014)0.905:0.01378,(((208343775__Ulva__sp.__HT3:0.00599,222457877__Ulva__prolifera:0.00912)0.962:0.00061,(195984436__Ulva__linza:0.00014,(((199584165__Ulva__prolifera:0.0,208343777__Ulva__sp.__HT7:0.0,208343774__Ulva__sp.__HT1:0.0):0.00014,(5524622__Ulva__linza:0.00014,219932445__Ulva__linza:0.00014)0.918:0.00014)0.404:0.00014,(31442271__Ulva__linza:0.0,31442270__Ulva__linza:0.0):0.00014)0.000:0.00014)0.354:0.00014)0.942:0.00015,199599917__Ulva__prolifera:0.00014)0.229:0.00016)0.930:0.03408,((222457886__Ulva__prolifera:0.00014,(222457891__Ulva__prolifera:0.00014,(222457876__Ulva__prolifera:0.00904,((222457889__Ulva__prolifera:0.0,134254296__Ulva__linza:0.0,134254411__Ulva__linza:0.0,134254406__Ulva__linza:0.0,222457887__Ulva__prolifera:0.0,134254294__Ulva__linza:0.0,134254403__Ulva__linza:0.0,222457883__Ulva__prolifera:0.0,222457885__Ulva__prolifera:0.0,134254293__Ulva__linza:0.0,134254405__Ulva__linza:0.0,134254408__Ulva__linza:0.0,222457880__Ulva__prolifera:0.0,134254299__Ulva__linza:0.0,134254404__Ulva__linza:0.0,134254409__Ulva__linza:0.0,134254407__Ulva__linza:0.0,222457881__Ulva__prolifera:0.0,222457879__Ulva__prolifera:0.0,134254298__Ulva__linza:0.0,134254297__Ulva__linza:0.0,134254410__Ulva__linza:0.0,134254402__Ulva__linza:0.0,134254295__Ulva__linza:0.0,222457890__Ulva__prolifera:0.0,222457884__Ulva__prolifera:0.0):0.00014,(222457882__Ulva__prolifera:0.00014,(222457888__Ulva__prolifera:0.00014,(157695752__Ulva__linza:0.00014,157695751__Ulva__linza:0.00654)0.655:0.06478)0.000:0.00015)0.000:0.00019)0.000:0.00314)0.000:0.00019)0.000:0.00016)0.786:0.00884,222457878__Ulva__prolifera:0.00918)0.205:0.00464)0.885:0.05136,(((((((31442269__Ulva__flexuosa:0.00665,(31442267__Ulva__flexuosa:0.0,31442268__Ulva__flexuosa:0.0):0.00014)0.000:0.00014,31442266__Ulva__flexuosa:0.00014)0.843:0.00014,32967683__Ulva__sp.__WTU344779:0.00014)0.000:0.00012,((210076554__Ulva__sp.__LYG1:0.00470,(134254328__Ulva__flexuosa:0.0,134254329__Ulva__flexuosa:0.0):0.00014)1.000:0.00189,210076555__Ulva__sp.__LYG2:0.00014)0.509:0.00015)0.784:0.00650,(32967684__Ulva__californica:0.00014,((6689910__Ulva__linza:0.0,6689909__Ulva__linza:0.0,6689908__Ulva__linza:0.0):0.00685,5834828__Ulva__sp.__SSO0102:0.00014)0.855:0.00658)0.801:0.00659)0.823:0.01292,(((32967687__Ulva__lobata:0.08473,((31442272__Ulva__arasakii:0.01211,((134254315__Ulva__lactuca:0.0,134254316__Ulva__lactuca:0.0):0.00014,((5834820__Ulva__californica:0.00014,(5834816__Ulva__lactuca:0.00014,(5834814__Ulva__lactuca:0.00014,(5834815__Ulva__lactuca:0.00014,(134254300__Ulva__lactuca:0.0,134254301__Ulva__lactuca:0.0,134254302__Ulva__lactuca:0.0,134254303__Ulva__lactuca:0.0,134254304__Ulva__lactuca:0.0,134254305__Ulva__lactuca:0.0,134254306__Ulva__lactuca:0.0,134254307__Ulva__lactuca:0.0,134254309__Ulva__lactuca:0.0,134254310__Ulva__lactuca:0.0,134254308__Ulva__lactuca:0.0,134254313__Ulva__lactuca:0.0,134254314__Ulva__lactuca:0.0,134254311__Ulva__lactuca:0.0,134254312__Ulva__lactuca:0.0):0.00014)0.981:0.00014)0.989:0.00014)0.933:0.00593)0.774:0.00014,((31442273__Ulva__lactuca:0.0,31442274__Ulva__lactuca:0.0):0.00014,32967686__Ulva__fenestrata:0.00014)0.990:0.00014)0.972:0.00014)0.848:0.01402)0.606:0.00737,((134254317__Ulva__sp.__NY004:0.0,134254318__Ulva__sp.__NY009:0.0):0.04585,(5834545__Ulva__intestinaloides:0.07327,((134254292__Ulva__pertusa:0.0,134254291__Ulva__pertusa:0.0,134254387__Ulva__pertusa:0.0,134254391__Ulva__pertusa:0.0,134254390__Ulva__pertusa:0.0,134254389__Ulva__pertusa:0.0,134254388__Ulva__pertusa:0.0,134254392__Ulva__pertusa:0.0,134254393__Ulva__pertusa:0.0,134254394__Ulva__pertusa:0.0,134254400__Ulva__pertusa:0.0,134254399__Ulva__pertusa:0.0,134254401__Ulva__pertusa:0.0,134254396__Ulva__pertusa:0.0,134254395__Ulva__pertusa:0.0,134254398__Ulva__pertusa:0.0,134254397__Ulva__pertusa:0.0):0.00014,(32967692__Ulva__sp.__WTU344819:0.00014,((31442278__Ulva__pertusa:0.0,31442277__Ulva__pertusa:0.0,31442276__Ulva__pertusa:0.0,31442275__Ulva__pertusa:0.0,31442280__Ulva__pertusa:0.0,31442279__Ulva__pertusa:0.0):0.00014,5524621__Ulva__rigida:0.00015)0.913:0.00016)0.998:0.00015)0.923:0.03992)0.704:0.01673)0.712:0.02611)0.960:0.03887)0.897:0.02590,5834548__Ulva__flexuosa:0.00619)0.838:0.01201,5834550__Ulva__sp.__SY0107:0.00643)0.964:0.04305)0.821:0.02576,(((32967680__Ulva__tanneri:0.04404,((5834547__Ulva__prolifera:0.00014,((5524624__Ulva__intestinalis:0.01364,((6689903__Ulva__procera:0.00014,(6689902__Ulva__prolifera:0.00676,157695750__Ulva__prolifera:0.00016)0.849:0.05385)0.627:0.00015,5834546__Ulva__prolifera:0.00014)0.721:0.00015)0.419:0.00015,5524623__Ulva__clathrata:0.00014)0.975:0.00015)0.976:0.00015,(156629287__Ulva__prolifera:0.00014,(2661009__Ulva__prolifera:0.00808,157695749__Ulva__prolifera:0.00014)0.000:0.00016)0.854:0.00749)0.959:0.03888)0.749:0.01513,32967681__Ulva__linza:0.02283)0.037:0.01154,32967693__Ulva__stenophylla:0.03810)0.740:0.01798)0.999:0.14421)0.048:0.01800,((((4894708__Ulva__muscoides:0.00014,((4894711__Ulva__muscoides:0.0,4894712__Ulva__muscoides:0.0,4894713__Ulva__muscoides:0.0,4894710__Ulva__muscoides:0.0,4894709__Ulva__muscoides:0.0):0.00014,4894704__Ulva__muscoides:0.00014)0.000:0.00015)0.924:0.00015,(4894706__Ulva__muscoides:0.00014,4894707__Ulva__muscoides:0.00014)0.643:0.00014)0.666:0.00016,(5834549__Ulva__muscoides:0.00014,4894705__Ulva__muscoides:0.00838)1.000:0.00014)0.989:0.10163,((((5524616__Ulva__scandinavica:0.0,5524617__Ulva__scandinavica:0.0,5524614__Ulva__scandinavica:0.0,5524620__Ulva__rigida:0.0,5524618__Ulva__scandinavica:0.0,5524619__Ulva__lactuca:0.0):0.00014,((5834823__Ulva__scandinavica:0.00015,31442281__Ulva__scandinavica:0.00014)0.918:0.00016,(((32967690__Ulva__sp.__WTU344835:0.0,32967689__Ulva__rigida:0.0):0.00014,5834824__Ulva__rigida:0.00014)0.888:0.01148,((5834822__Ulva__scandinavica:0.00014,((31442282__Ulva__armoricana:0.0,31442284__Ulva__armoricana:0.0,31442283__Ulva__armoricana:0.0):0.00013,5834821__Ulva__fenestrata:0.00014)0.921:0.00558)1.000:0.00221,(134254319__Ulva__armoricana:0.0,134254320__Ulva__armoricana:0.0,134254321__Ulva__armoricana:0.0):0.00014)0.945:0.00360)0.714:0.00573)1.000:0.00015)0.795:0.00016,5524615__Ulva__scandinavica:0.00585)0.999:0.15852,((((5834825__Ulva__taeniata:0.07810,((32967691__Ulva__sp.__WTU344801:0.0,32967685__Ulva__fasciata:0.0):0.00011,(31442286__Ulva__fasciata:0.0,31442285__Ulva__fasciata:0.0):0.00014)0.813:0.00015)0.438:0.01306,5834826__Ulva__pertusa:0.00015)0.971:0.05380,32964998__Ulva__taeniata:0.05470)0.867:0.03308,((41529329__Ulva__ohnoi:0.0,41529328__Ulva__ohnoi:0.0,41529324__Ulva__ohnoi:0.0,41529325__Ulva__ohnoi:0.0,41529326__Ulva__ohnoi:0.0,41529327__Ulva__ohnoi:0.0):0.00014,(31442287__Ulva__reticulata:0.00644,31442288__Ulva__spinulosa:0.01280)0.796:0.00873)0.700:0.00922)0.912:0.04183)0.202:0.01380)0.987:0.10394)0.506:0.01842)0.605:0.03974,(((2660992__Ulva__intestinalis:0.0,2660993__Ulva__intestinalis:0.0):0.00014,(2660986__Ulva__intestinalis:0.00014,((((2660994__Ulva__intestinalis:0.00014,(2660990__Ulva__intestinalis:0.00014,(6685011__Ulva__intestinalis:0.00014,(2660995__Ulva__intestinalis:0.00015,(45598246__Ulva__intestinalis:0.00014,((6689907__Ulva__intestinalis:0.0,11597234__Ulva__intestinalis:0.0):0.00014,((6685013__Ulva__intestinalis:0.00014,((((31442264__Ulva__intestinalis:0.0,31442265__Ulva__intestinalis:0.0):0.00014,(2660984__Ulva__intestinalis:0.00014,((45598247__Ulva__intestinalis:0.00014,((157695744__Ulva__intestinalis:0.00014,((156629288__Ulva__intestinalis:0.00014,(45598248__Ulva__intestinalis:0.00014,157695745__Ulva__intestinalis:0.00014)0.916:0.00628)0.469:0.00014,(157695743__Ulva__intestinalis:0.00014,5834542__Ulva__intestinalis:0.00493)0.635:0.00119)0.000:0.00014)0.469:0.00014,45598249__Ulva__intestinalis:0.00616)0.000:0.00014)0.000:0.00014,(20336651__Ulva__intestinalis:0.0,20336648__Ulva__intestinalis:0.0,5834541__Ulva__intestinalis:0.0,20336650__Ulva__intestinalis:0.0,20336649__Ulva__intestinalis:0.0):0.00014)0.473:0.00015)0.000:0.00014)0.000:0.00014,(6685012__Ulva__intestinalis:0.00016,((2660998__Ulva__compressa:0.00014,((((6425125__Ulva__compressa:0.00014,2660999__Ulva__compressa:0.00014)1.000:0.00539,(134254326__Ulva__compressa:0.0,134254322__Ulva__compressa:0.0,134254323__Ulva__compressa:0.0,134254324__Ulva__compressa:0.0,134254325__Ulva__compressa:0.0,134254327__Ulva__compressa:0.0):0.00014)0.573:0.00015,((5834819__Ulva__pseudocurvata:0.0,4102629__Ulva__compressa:0.0,45598250__Ulva__compressa:0.0,45598251__Ulva__compressa:0.0):0.00014,(5834543__Ulva__compressa:0.00014,(31442263__Ulva__compressa:0.00625,(((157695746__Ulva__sp.__BER-2007:0.00014,(2661002__Ulva__compressa:0.00016,(5834817__Ulva__pseudocurvata:0.0,5834818__Ulva__pseudocurvata:0.0,5834544__Ulva__compressa:0.0):0.00014)0.520:0.00012)0.000:0.00010,157695747__Ulva__sp.__BER-2007:0.00014)0.392:0.00013,4102630__Ulva__compressa:0.00601)0.000:0.00011)0.420:0.00012)0.000:0.00012)0.038:0.00012)0.507:0.00014,2661007__Ulva__compressa:0.00014)0.000:0.00014)0.546:0.00251,(((2661004__Ulva__compressa:0.01182,(2661005__Ulva__compressa:0.0,2661006__Ulva__compressa:0.0):0.00014)0.967:0.00447,2661003__Ulva__compressa:0.00014)0.000:0.00023,6685010__Ulva__compressa:0.00014)0.253:0.00306)1.000:0.25419)0.823:0.00014)0.157:0.00014,(6685014__Ulva__intestinalis:0.0,6685015__Ulva__intestinalis:0.0):0.00014)0.000:0.00014)0.017:0.00014,(2660997__Ulva__intestinalis:0.0,6689906__Ulva__intestinalis:0.0,2660989__Ulva__intestinalis:0.0,2660996__Ulva__intestinalis:0.0):0.00014)0.917:0.00827)0.000:0.00016)0.860:0.00824)0.850:0.00826)0.000:0.00016)0.385:0.00015)0.000:0.00014,(2660988__Ulva__intestinalis:0.00014,2660985__Ulva__intestinalis:0.00014)0.000:0.00014)0.239:0.00015,(134254330__Ulva__intestinalis:0.0,134254331__Ulva__intestinalis:0.0):0.00014)0.117:0.00015,2660991__Ulva__intestinalis:0.00014)0.000:0.00015)0.171:0.00016)0.714:0.00014,2660987__Ulva__intestinalis:0.00011)0.976:0.15011)0.961:0.12084,(31442262__Umbraulva__amamiensis:0.06612,((5524626__Monostroma__arcticum:0.02808,(32967695__Ulvaria__obscura:0.00014,31442259__Ulvaria__fusca:0.00015)0.827:0.01622)0.979:0.09056,(32967694__Percursaria__percursa:0.10524,(5834827__Umbraulva__olivascens:0.00014,32967688__Umbraulva__olivascens:0.00014)0.959:0.06629)0.811:0.04200)0.900:0.07231)0.976:0.14784)0.383:0.02439)0.829:0.29854,(((((((((157695738__Acrochaete__viridis:0.00014,157695737__Acrochaete__viridis:0.00014)0.971:0.02760,(157695735__Acrochaete__viridis:0.00015,157695736__Acrochaete__viridis:0.02345)0.968:0.01702)0.412:0.00015,((156629282__Acrochaete__viridis:0.0,157695733__Acrochaete__viridis:0.0,157695740__Acrochaete__viridis:0.0,157695734__Acrochaete__viridis:0.0):0.00015,(157695731__Acrochaete__viridis:0.00582,157695732__Acrochaete__viridis:0.00014)1.000:0.07493)0.250:0.01233)0.913:0.03466,157695741__Acrochaete__viridis:0.08566)0.419:0.01291,(156629285__Acrochaete__repens:0.07171,((157695725__Acrochaete__heteroclada:0.00014,(156629284__Acrochaete__heteroclada:0.00014,((157695724__Acrochaete__heteroclada:0.0,157695723__Acrochaete__heteroclada:0.0,157695722__Acrochaete__heteroclada:0.0,157695721__Acrochaete__heteroclada:0.0,157695719__Acrochaete__heteroclada:0.0):0.00014,157695720__Acrochaete__heteroclada:0.00016)0.236:0.00014)0.827:0.00677)1.000:0.21422,(157695727__Acrochaete__repens:0.0,157695728__Acrochaete__repens:0.0):0.06353)0.164:0.00069)0.979:0.07364)0.846:0.02775,(156629281__Acrochaete__repens:0.08909,(((157695715__Acrochaete__repens:0.0,157695718__Acrochaete__repens:0.0):0.01442,((157695716__Acrochaete__repens:0.0,156629280__Acrochaete__repens:0.0,157695717__Acrochaete__repens:0.0,157695713__Acrochaete__repens:0.0):0.00014,157695714__Acrochaete__repens:0.00015)0.915:0.03081)0.991:0.08049,((((((((157695671__Acrochaete__sp.__2-BER-2007:0.0,157695663__Acrochaete__sp.__2-BER-2007:0.0,157695666__Acrochaete__sp.__2-BER-2007:0.0,157695673__Acrochaete__sp.__2-BER-2007:0.0,157695674__Acrochaete__sp.__2-BER-2007:0.0,157695672__Acrochaete__sp.__2-BER-2007:0.0):0.00014,157695665__Acrochaete__sp.__2-BER-2007:0.02645)1.000:0.00014,157695664__Acrochaete__sp.__2-BER-2007:0.00016)0.884:0.00666,157695662__Acrochaete__sp.__2-BER-2007:0.00014)0.754:0.00015,(157695670__Acrochaete__sp.__2-BER-2007:0.0,157695668__Acrochaete__sp.__2-BER-2007:0.0,157695669__Acrochaete__sp.__2-BER-2007:0.0,157695667__Acrochaete__sp.__2-BER-2007:0.0):0.00609)0.971:0.04319,(((157695705__Acrochaete__sp.__4-BER-2007:0.00014,157695706__Acrochaete__sp.__4-BER-2007:0.01034)0.762:0.00534,(157695699__Acrochaete__sp.__4-BER-2007:0.01542,((157695703__Acrochaete__sp.__4-BER-2007:0.00014,((157695708__Acrochaete__sp.__4-BER-2007:0.0,157695707__Acrochaete__sp.__4-BER-2007:0.0,157695709__Acrochaete__sp.__4-BER-2007:0.0,157695697__Acrochaete__sp.__4-BER-2007:0.0,157695696__Acrochaete__sp.__4-BER-2007:0.0,157695702__Acrochaete__sp.__4-BER-2007:0.0,156629277__Acrochaete__sp.__4-BER-2007:0.0,156629278__Acrochaete__sp.__4-BER-2007:0.0):0.00014,(157695704__Acrochaete__sp.__4-BER-2007:0.00014,(157695698__Acrochaete__sp.__4-BER-2007:0.00546,157695700__Acrochaete__sp.__4-BER-2007:0.01033)0.805:0.00545)0.977:0.00015)0.000:0.00015)0.263:0.00015,157695701__Acrochaete__sp.__4-BER-2007:0.01540)0.149:0.00014)0.188:0.00553)0.999:0.07641,((157695675__Acrochaete__sp.__3-BER-2007:0.00014,((157695681__Acrochaete__sp.__3-BER-2007:0.0,157695684__Acrochaete__sp.__3-BER-2007:0.0):0.00014,157695682__Acrochaete__sp.__3-BER-2007:0.00014)1.000:0.00333)1.000:0.00267,(157695676__Acrochaete__sp.__3-BER-2007:0.00014,((157695694__Acrochaete__sp.__3-BER-2007:0.0,157695695__Acrochaete__sp.__3-BER-2007:0.0,157695693__Acrochaete__sp.__3-BER-2007:0.0,157695683__Acrochaete__sp.__3-BER-2007:0.0,157695686__Acrochaete__sp.__3-BER-2007:0.0,157695688__Acrochaete__sp.__3-BER-2007:0.0,157695687__Acrochaete__sp.__3-BER-2007:0.0,157695690__Acrochaete__sp.__3-BER-2007:0.0,157695689__Acrochaete__sp.__3-BER-2007:0.0,157695692__Acrochaete__sp.__3-BER-2007:0.0,157695691__Acrochaete__sp.__3-BER-2007:0.0,157695677__Acrochaete__sp.__3-BER-2007:0.0,157695678__Acrochaete__sp.__3-BER-2007:0.0,156629276__Acrochaete__sp.__3-BER-2007:0.0):0.00014,(157695680__Acrochaete__sp.__3-BER-2007:0.00605,157695685__Acrochaete__sp.__3-BER-2007:0.01231)0.731:0.00014)0.000:0.00012)0.600:0.00015)0.892:0.01855)0.754:0.00956)0.786:0.01207,(((((157695650__Acrochaete__sp.__1-BER-2007:0.0,157695647__Acrochaete__sp.__1-BER-2007:0.0,157695646__Acrochaete__sp.__1-BER-2007:0.0,157695660__Acrochaete__sp.__1-BER-2007:0.0,157695656__Acrochaete__sp.__1-BER-2007:0.0):0.00016,21322602__Acrochaete__viridis:0.00014)0.813:0.02038,(157695653__Acrochaete__sp.__1-BER-2007:0.00014,157695652__Acrochaete__sp.__1-BER-2007:0.03228)0.889:0.01372)0.870:0.02191,157695651__Acrochaete__sp.__1-BER-2007:0.09883)0.798:0.01468,(157695654__Acrochaete__sp.__1-BER-2007:0.00015,((157695648__Acrochaete__sp.__1-BER-2007:0.00014,(21322601__Acrochaete__viridis:0.00014,(157695644__Acrochaete__sp.__1-BER-2007:0.0,156629275__Acrochaete__sp.__1-BER-2007:0.0,157695643__Acrochaete__sp.__1-BER-2007:0.0,157695657__Acrochaete__sp.__1-BER-2007:0.0,157695658__Acrochaete__sp.__1-BER-2007:0.0):0.00014)0.910:0.00016)0.999:0.00015,((157695659__Acrochaete__sp.__1-BER-2007:0.0,157695661__Acrochaete__sp.__1-BER-2007:0.0,157695655__Acrochaete__sp.__1-BER-2007:0.0):0.03833,(156629279__Acrochaete__sp.__1-BER-2007:0.03182,(31442261__Umbraulva__japonica:0.0,31442260__Umbraulva__japonica:0.0):0.05350)0.762:0.00014)0.910:0.01726)0.834:0.00573)0.766:0.00602)0.778:0.00673)0.855:0.02720,((157695712__Acrochaete__sp.__5-BER-2007:0.0,157695711__Acrochaete__sp.__5-BER-2007:0.0):0.00014,157695710__Acrochaete__sp.__5-BER-2007:0.00014)0.932:0.04722)0.980:0.09252)0.823:0.03138)0.856:0.03473)0.754:0.04705,157695729__Acrochaete__sp.__6-BER-2007:0.20998)0.099:0.03027,(156629283__Acrochaete__sp.__6-BER-2007:0.02176,157695730__Acrochaete__sp.__6-BER-2007:0.03073)0.940:0.05836)0.771:0.05469,(156629286__Acrochaete__leptochaete:0.00014,157695742__Acrochaete__leptochaete:0.00014)0.983:0.16678)0.438:0.05020)0.958:0.84598)0.950:0.90898)0.886:0.16493)0.976:0.11538)0.995:2.00326,((28864532__Caulerpa__webbiana:0.00534,117652874__Caulerpaceae__sp.__LM98:0.01755)0.974:0.67117,((28864523__Caulerpa__cupressoides:0.0,28864522__Caulerpa__cupressoides:0.0):0.52940,(195976347__Cladophora__sp.__FL-2008:0.0,195976348__Cladophora__sp.__FL-2008:0.0):0.56264)0.470:0.16044)0.560:0.30003)0.854:0.73504)0.721:0.00251)1.000:0.14045)0.600:0.01680)0.946:0.04857)0.983:0.05641,(((11182005__Caulerpa__taxifolia:0.00467,((11182008__Caulerpa__taxifolia:0.0,11182006__Caulerpa__taxifolia:0.0,11182002__Caulerpa__taxifolia:0.0):0.00014,(11182003__Caulerpa__taxifolia:0.00466,11182007__Caulerpa__taxifolia:0.00466)0.708:0.00014)0.871:0.00014)0.920:0.00297,(((11181975__Caulerpa__taxifolia:0.0,11181972__Caulerpa__taxifolia:0.0):0.00014,(35187993__Caulerpa__taxifolia:0.0,17644217__Caulerpa__taxifolia:0.0,17644223__Caulerpa__taxifolia:0.0,18001032__Caulerpa__taxifolia:0.0,21449846__Caulerpa__taxifolia:0.0):0.00014)0.820:0.00467,(24943174__Caulerpa__taxifolia:0.00014,(11181996__Caulerpa__taxifolia:0.0,11181995__Caulerpa__taxifolia:0.0):0.00453)0.080:0.00016)0.920:0.00397)0.920:0.00236,((17644222__Caulerpa__taxifolia:0.00014,(122893215__Caulerpa__taxifolia:0.00471,(11182009__Caulerpa__taxifolia:0.00970,11182019__Caulerpa__taxifolia:0.01451)0.960:0.01920)0.288:0.00015)0.348:0.00014,3820866__Caulerpa__taxifolia:0.00467)0.120:0.00015)0.883:0.01410)0.724:0.00016)0.890:0.00464,((11182018__Caulerpa__taxifolia:0.00014,((((35187994__Caulerpa__taxifolia:0.00014,13925489__Caulerpa__taxifolia:0.00014)0.939:0.00014,((35187995__Caulerpa__taxifolia:0.0,17644226__Caulerpa__taxifolia:0.0,21165578__Caulerpa__taxifolia:0.0,21449848__Caulerpa__taxifolia:0.0,35187989__Caulerpa__taxifolia:0.0):0.00014,(122893214__Caulerpa__taxifolia:0.00433,(13925506__Caulerpa__taxifolia:0.00471,(18001030__Caulerpa__taxifolia:0.00014,35187999__Caulerpa__taxifolia:0.00014)0.526:0.00014)0.913:0.00213)0.913:0.00292)0.000:0.00014)0.566:0.00016,17644224__Caulerpa__taxifolia:0.01871)0.864:0.00465,(11182026__Caulerpa__taxifolia:0.00470,((11182011__Caulerpa__taxifolia:0.0,11182020__Caulerpa__taxifolia:0.0,11182012__Caulerpa__taxifolia:0.0,11182017__Caulerpa__taxifolia:0.0,11182014__Caulerpa__taxifolia:0.0,11182015__Caulerpa__taxifolia:0.0,11182029__Caulerpa__taxifolia:0.0,11182022__Caulerpa__taxifolia:0.0,11182024__Caulerpa__taxifolia:0.0,11182025__Caulerpa__taxifolia:0.0,11182027__Caulerpa__taxifolia:0.0,11182028__Caulerpa__taxifolia:0.0,18001031__Caulerpa__taxifolia:0.0):0.00014,(11182021__Caulerpa__taxifolia:0.00471,(11182016__Caulerpa__taxifolia:0.00943,(11182010__Caulerpa__taxifolia:0.00470,((21165582__Caulerpa__taxifolia:0.0,21165583__Caulerpa__taxifolia:0.0,111117081__Caulerpa__taxifolia:0.0,111117080__Caulerpa__taxifolia:0.0,111117079__Caulerpa__taxifolia:0.0,111117078__Caulerpa__taxifolia:0.0,111117077__Caulerpa__taxifolia:0.0,111117076__Caulerpa__taxifolia:0.0,111117075__Caulerpa__taxifolia:0.0):0.00014,(21449849__Caulerpa__taxifolia:0.00469,(11182023__Caulerpa__taxifolia:0.00469,(17644225__Caulerpa__taxifolia:0.00875,11182013__Caulerpa__taxifolia:0.00472)0.027:0.00014)0.000:0.00014)0.000:0.00014)0.569:0.00014)0.000:0.00014)0.000:0.00014)0.000:0.00014)0.523:0.00014)0.789:0.00015)0.943:0.00937)0.835:0.00465,((11181999__Caulerpa__taxifolia:0.00014,17644218__Caulerpa__taxifolia:0.01405)0.513:0.00947,((21449850__Caulerpa__taxifolia:0.00015,11182004__Caulerpa__taxifolia:0.00939)0.545:0.00933,((17644219__Caulerpa__taxifolia:0.0,17644220__Caulerpa__taxifolia:0.0,17644216__Caulerpa__taxifolia:0.0,21449847__Caulerpa__taxifolia:0.0,21449845__Caulerpa__taxifolia:0.0):0.00014,((11181970__Caulerpa__taxifolia:0.00469,11181983__Caulerpa__taxifolia:0.00470)0.866:0.00014,(11181967__Caulerpa__taxifolia:0.00469,(11181968__Caulerpa__taxifolia:0.0,11181965__Caulerpa__taxifolia:0.0,11181962__Caulerpa__taxifolia:0.0,11181974__Caulerpa__taxifolia:0.0,11181973__Caulerpa__taxifolia:0.0,11181985__Caulerpa__taxifolia:0.0,11181987__Caulerpa__taxifolia:0.0,11181988__Caulerpa__taxifolia:0.0,11181982__Caulerpa__taxifolia:0.0):0.00014)0.734:0.00014)0.776:0.00014)0.360:0.00015)0.766:0.00465)0.788:0.00465)0.386:0.00016)0.878:0.00462,(11181998__Caulerpa__taxifolia:0.00473,11182000__Caulerpa__taxifolia:0.01409)0.580:0.00944)0.793:0.00015)0.860:0.00466)0.917:0.00016)0.000:0.00014)0.922:0.00014)0.869:0.00014,(11181961__Caulerpa__taxifolia:0.0,11181991__Caulerpa__taxifolia:0.0,13925508__Caulerpa__taxifolia:0.0):0.00014)0.982:0.00014,(11182001__Caulerpa__taxifolia:0.00467,3820865__Caulerpa__taxifolia:0.00014)0.000:0.00014)0.994:0.00014,13925486__Caulerpa__taxifolia:0.00014,(11140018__Caulerpa__taxifolia:0.00467,13925491__Caulerpa__taxifolia:0.00466)0.936:0.00014);
