# Supplementary material for: Internal Transcribed Spacer 2 (nu ITS2 rRNA) Sequence-Structure Phylogenetics: Towards an Automated Reconstruction of the Green Algal Tree of Life
Source: PLoS One. 2011 Feb 10;6(2):e16931. doi: 10.1371/journal.pone.0016931 (PMC3037400; doi:10.1371/journal.pone.0016931)
Supplement: File S4 — Phylogenetic tree (in Newick format) from ML analysis (using FastTree 2) of sequence data only from the same set of chlorophytan taxa used in the sequence-structure analysis. This file is best viewed using FigTree (http://tree.bio.ed.ac.uk/software/figtree/). (TREE) [file pone.0016931.s004.tree]

((((76262918__uncultured__Trebouxia__photobiont:0.00504,76262922__uncultured__Trebouxia__photobiont:0.01225)0.795:0.00374,((94448682__Trebouxia__sp.__P-5-IaA:0.00714,76262948__uncultured__Trebouxia__photobiont:0.02841)0.858:0.01375,(94448901__Trebouxia__sp.__P-360-I:0.00698,94448688__uncultured__Trebouxia__photobiont:0.00014)0.501:0.00014)0.859:0.00707)0.313:0.00016,76262925__uncultured__Trebouxia__photobiont:0.01396)0.924:0.00014,(((94448737__Trebouxia__sp.__P-174-IIadA:0.02110,(94448698__Trebouxia__sp.__P-48-IIIa:0.00703,94448740__Trebouxia__sp.__P-198-IIa:0.00014)0.887:0.01391)0.873:0.01438,(94448681__Trebouxia__sp.__P-3-I:0.00699,(94448781__Trebouxia__arboricola:0.00014,(94448695__uncultured__Trebouxia__photobiont:0.00700,94448724__Trebouxia__sp.__P-141-II:0.00705)0.814:0.00707)0.000:0.00014)0.793:0.00696)0.787:0.00702,(94448782__Trebouxia__arboricola:0.00698,(189182617__uncultured__Trebouxia__photobiont:0.00016,(((94448742__Trebouxia__sp.__P-210-Ia:0.00700,((94448693__uncultured__Trebouxia__photobiont:0.00014,(94448690__Trebouxia__sp.__P-17-Ia:0.01408,94448779__uncultured__Trebouxia__photobiont:0.00698)0.000:0.00015)0.911:0.00696,(94448684__Trebouxia__sp.__P-7-Ia:0.0,94448692__Trebouxia__sp.__P-18-Ia:0.0,94448691__Trebouxia__sp.__P-17-IIa:0.0,94448732__Trebouxia__sp.__P-158-IVmc:0.0,255653876__Trebouxia__arboricola:0.0):0.00014)0.000:0.00015)0.866:0.00696,(94448778__uncultured__Trebouxia__photobiont:0.00014,(189182639__uncultured__Trebouxia__photobiont:0.00698,(94448708__uncultured__Trebouxia__photobiont:0.02112,(189182654__uncultured__Trebouxia__photobiont:0.00014,(189182650__uncultured__Trebouxia__photobiont:0.0,189182649__uncultured__Trebouxia__photobiont:0.0):0.00014)0.420:0.00016)0.892:0.00693)0.000:0.00015)0.000:0.00016)0.836:0.00690,189182610__uncultured__Trebouxia__photobiont:0.00016)0.362:0.01409)0.912:0.01403)0.000:0.00014)0.863:0.00699,(((((189182648__uncultured__Trebouxia__photobiont:0.0,22901827__Trebouxia__sp.__Lr:0.0,22901828__Trebouxia__sp.__Ri1:0.0):0.00014,(((189182611__uncultured__Trebouxia__photobiont:0.00699,(((94448696__Trebouxia__sp.__P-44-Ia1:0.0,94448776__Trebouxia__sp.__P-320-IIIa:0.0):0.00015,(94448736__Trebouxia__sp.__P-174-Iad:0.0,94448763__Trebouxia__sp.__P-306-Ia:0.0,94448745__Trebouxia__sp.__P-218-Ia:0.0):0.00701)0.862:0.00702,((((((118412469__uncultured__Trebouxia__photobiont:0.0,118412470__uncultured__Trebouxia__photobiont:0.0):0.00014,94448891__uncultured__Trebouxia__photobiont:0.01523)0.384:0.01554,(((((76262932__uncultured__Trebouxia__photobiont:0.00776,((76262933__uncultured__Trebouxia__photobiont:0.01535,76262949__uncultured__Trebouxia__photobiont:0.00014)0.878:0.01546,((5918303__Trebouxia__sp.__98.003B2:0.0,75755727__uncultured__Trebouxia__photobiont:0.0):0.00016,76262941__uncultured__Trebouxia__photobiont:0.00772)0.951:0.02338)0.776:0.00772)0.768:0.00806,((9754940__Trebouxia__showmanii:0.0,255653885__Trebouxia__showmanii:0.0):0.09957,((203284915__uncultured__Trebouxia__photobiont:0.0,203284916__uncultured__Trebouxia__photobiont:0.0,203284914__uncultured__Trebouxia__photobiont:0.0):0.02931,(118412471__uncultured__Trebouxia__photobiont:0.00759,((118412472__uncultured__Trebouxia__photobiont:0.0,118412473__uncultured__Trebouxia__photobiont:0.0,118412474__uncultured__Trebouxia__photobiont:0.0):0.00014,22022955__Trebouxia__sp.__C-18:0.01536)0.000:0.00014)0.980:0.04880)0.801:0.02126)0.254:0.00015)0.933:0.02527,(((((76262926__uncultured__Trebouxia__photobiont:0.00014,((9844895__Trebouxia__sp.__Mayhofer13.740:0.0,9844735__Trebouxia__incrustata:0.0,187469929__Trebouxia__incrustata:0.0,187469930__Trebouxia__incrustata:0.0,76262940__uncultured__Trebouxia__photobiont:0.0,76262942__uncultured__Trebouxia__photobiont:0.0,75755723__uncultured__Trebouxia__photobiont:0.0,75755724__uncultured__Trebouxia__photobiont:0.0,75755742__uncultured__Trebouxia__photobiont:0.0,75755741__uncultured__Trebouxia__photobiont:0.0,75755744__uncultured__Trebouxia__photobiont:0.0,75755743__uncultured__Trebouxia__photobiont:0.0,75755746__uncultured__Trebouxia__photobiont:0.0,75755745__uncultured__Trebouxia__photobiont:0.0,75755740__uncultured__Trebouxia__photobiont:0.0,75755739__uncultured__Trebouxia__photobiont:0.0,75755752__uncultured__Trebouxia__photobiont:0.0,75755748__uncultured__Trebouxia__photobiont:0.0):0.00016,75755738__uncultured__Trebouxia__photobiont:0.00014)0.436:0.00015)0.980:0.07246,(((22022963__Trebouxia__sp.__B-8:0.0,22022951__Trebouxia__sp.__B-10:0.0,22022949__Trebouxia__sp.__B-7:0.0,22022950__Trebouxia__sp.__B-9:0.0,9844710__Trebouxia__sp.__Trinkaus356a:0.0,9844881__Trebouxia__sp.__Mayrhofer13.749:0.0):0.05771,(219813701__uncultured__Trebouxiophyceae:0.00014,(219812739__uncultured__Trebouxiophyceae:0.10769,219814185__uncultured__Trebouxiophyceae:0.01162)0.711:0.01001)1.000:2.02154)0.541:0.00415,((9754938__Trebouxia__gigantea:0.0,9757429__Trebouxia__gigantea:0.0,9844886__Trebouxia__sp.__Mayrhofer13.747:0.0):0.00774,(56715063__uncultured__Trebouxia__photobiont:0.00016,75755728__uncultured__Trebouxia__photobiont:0.01555)0.772:0.00771)0.974:0.04993)0.776:0.01917)0.653:0.03884,((((((((18699043__Trebouxia__impressa:0.02424,(((((18699049__Trebouxia__impressa:0.0,18699046__Trebouxia__impressa:0.0,18699045__Trebouxia__impressa:0.0,18699047__Trebouxia__impressa:0.0):0.00014,76262919__uncultured__Trebouxia__photobiont:0.01527)1.000:0.00011,17385554__Trebouxia__impressa:0.04656)0.918:0.00750,(9844905__Trebouxia__sp.__Mayrhofer13.723:0.0,9844670__Trebouxia__sp.__Pa2:0.0,18699060__Trebouxia__impressa:0.0):0.00015)0.772:0.00748,9844910__Trebouxia__sp.__Mayrhofer13.702:0.00016)0.780:0.00761)0.788:0.00734,(94448894__uncultured__Trebouxia__photobiont:0.00014,((94448705__uncultured__Trebouxia__photobiont:0.0,94448888__uncultured__Trebouxia__photobiont:0.0):0.00748,76262935__uncultured__Trebouxia__photobiont:0.00745)0.767:0.00014)0.000:0.00014)0.797:0.00747,94448697__uncultured__Trebouxia__photobiont:0.01513)0.827:0.00745,((94448902__uncultured__Trebouxia__photobiont:0.05574,((5918306__Trebouxia__gelatinosa:0.0,94448704__Trebouxia__sp.__P-57-Ia:0.0):0.02132,(94448898__Trebouxia__sp.__P-350a-III:0.01534,255653881__Trebouxia__gelatinosa:0.00766)0.745:0.00914)0.894:0.03731)0.906:0.02818,9844690__Trebouxia__sp.__Friedl10.1994:0.00750)0.884:0.00011)0.784:0.01835,((9754937__Trebouxia__flava:0.00014,18699048__Trebouxia__impressa:0.00016)0.981:0.05291,(34761703__uncultured__Trebouxia__photobiont:0.01962,9754941__Trebouxia__sp.__UC:0.06361)0.926:0.03353)0.371:0.00551)0.118:0.09381,(((183206224__Interfilum__sp.__SAG__2147:0.01508,(183206235__Interfilum__sp.__SAG__36.88:0.00483,(183206242__Interfilum__sp.__SAG__2100:0.02523,((183206240__Interfilum__sp.__SAG__2100:0.0,183206221__Interfilum__sp.__SAG__2101:0.0,183206225__Interfilum__paradoxum:0.0,183206220__Interfilum__paradoxum:0.0):0.00014,183206241__Interfilum__sp.__SAG__2101:0.00470)0.916:0.02013)0.899:0.01718)0.741:0.00436)0.627:0.01749,183206223__Interfilum__sp.__SAG__2102:0.01137)0.964:0.72911,((65427923__Micromonas__pusilla:0.0,65427934__Micromonas__pusilla:0.0,65427933__Micromonas__pusilla:0.0,65427932__Micromonas__pusilla:0.0):0.18123,(((65427922__Micromonas__pusilla:0.0,65427941__Micromonas__pusilla:0.0,65427939__Micromonas__pusilla:0.0):0.02262,((65427940__Micromonas__pusilla:0.0,226523057__Micromonas__sp.__RCC299:0.0):0.00016,((65427927__Micromonas__pusilla:0.0,65427938__Micromonas__pusilla:0.0,65427937__Micromonas__pusilla:0.0):0.01344,(65427926__Micromonas__pusilla:0.00015,((65427931__Micromonas__pusilla:0.0,65427935__Micromonas__pusilla:0.0,46811097__Micromonas__pusilla:0.0):0.00014,(65427930__Micromonas__pusilla:0.00443,65427936__Micromonas__pusilla:0.00888)0.000:0.00014)0.851:0.00444)0.897:0.00890)0.318:0.00446)0.935:0.03859)0.965:0.08026,((65427929__Micromonas__pusilla:0.0,65427928__Micromonas__pusilla:0.0):0.09995,(65427924__Micromonas__pusilla:0.0,65427925__Micromonas__pusilla:0.0):0.05640)0.991:0.11923)0.247:0.00687)0.903:0.44320)0.997:1.08579)0.848:0.18880,((9754935__Trebouxia__jamesii:0.04358,(((9754932__Trebouxia__jamesii:0.00741,(9754931__Trebouxia__jamesii:0.00016,9754930__Trebouxia__jamesii:0.00731)0.773:0.00741)0.784:0.00726,9754934__Trebouxia__jamesii:0.00014)0.227:0.00015,9754933__Trebouxia__jamesii:0.00718)0.818:0.01608)0.980:0.07080,((90265754__Trebouxia__sp.__YO5375B:0.13830,(((((58866266__uncultured__Trebouxia__photobiont:0.02284,1545975__Trebouxia__usneae:0.03070)0.833:0.00745,58866271__uncultured__Trebouxia__photobiont:0.01502)1.000:0.00016,(90265761__Trebouxia__corticola:0.00747,151175712__Trebouxia__corticola:0.00752)0.928:0.02282)0.881:0.02585,((58866272__uncultured__Trebouxia__photobiont:0.00014,(58866273__uncultured__Trebouxia__photobiont:0.00756,90265760__Trebouxia__higginsiae:0.00758)0.899:0.01548)0.745:0.00946,58866262__Trebouxia__photobiont__sp.__RG1:0.02162)0.998:0.12271)0.784:0.01270,(((90265750__Trebouxia__corticola:0.0,90265762__Trebouxia__corticola:0.0):0.01809,(5918257__Trebouxia__corticola:0.00014,5918304__Trebouxia__usneae:0.00015)0.940:0.03735)0.918:0.03858,((((90265744__Trebouxia__corticola:0.0,90265743__Trebouxia__corticola:0.0,90265742__Trebouxia__corticola:0.0,90265741__Trebouxia__corticola:0.0,90265753__Trebouxia__corticola:0.0,90265756__Trebouxia__corticola:0.0,90265745__Trebouxia__corticola:0.0,90265746__Trebouxia__corticola:0.0,90265747__Trebouxia__corticola:0.0,90265748__Trebouxia__corticola:0.0,90265749__Trebouxia__corticola:0.0,90265751__Trebouxia__corticola:0.0,90265752__Trebouxia__corticola:0.0,90265757__Trebouxia__corticola:0.0,90265759__Trebouxia__corticola:0.0):0.00015,((58866270__uncultured__Trebouxia__photobiont:0.0,58866274__uncultured__Trebouxia__photobiont:0.0):0.02341,58866269__uncultured__Trebouxia__photobiont:0.00748)0.399:0.01549)0.872:0.01670,58866261__Trebouxia__photobiont__sp.__RCOM1:0.02951)0.926:0.04001,((158325123__Pseudochlorella__sp.__CCAP__211/1A:1.09774,(((21951979__Halimeda__gracilis:0.07848,((((32365551__Halimeda__distorta:0.03068,(((32365550__Halimeda__distorta:0.00015,(32365548__Halimeda__distorta:0.00014,((32365547__Halimeda__distorta:0.00014,((32365546__Halimeda__distorta:0.0,21951990__Halimeda__distorta:0.0):0.00014,((49659910__Halimeda__distorta:0.0,49659912__Halimeda__distorta:0.0):0.00016,32365545__Halimeda__distorta:0.00014)0.000:0.00014)0.857:0.01969)0.955:0.00016,(49659909__Halimeda__distorta:0.00014,(32365544__Halimeda__distorta:0.01991,32365549__Halimeda__distorta:0.00014)0.000:0.00014)0.000:0.00015)1.000:0.00765)1.000:0.00225)0.969:0.03009,((32365556__Halimeda__distorta:0.0,32365554__Halimeda__distorta:0.0):0.00014,(32365555__Halimeda__distorta:0.00014,32365553__Halimeda__distorta:0.00014)0.000:0.00011)0.928:0.01982)0.906:0.00014,32365552__Halimeda__distorta:0.02521)0.993:0.00016)0.669:0.00799,(32365557__Halimeda__hederacea:0.01013,21951991__Halimeda__hederacea:0.01025)0.782:0.01006)0.830:0.02309,((32365536__Halimeda__opuntia:0.00015,(((((32365530__Halimeda__opuntia:0.00014,((32365537__Halimeda__opuntia:0.0,21951988__Halimeda__opuntia:0.0):0.00014,(32365529__Halimeda__opuntia:0.01237,32365527__Halimeda__opuntia:0.00014)0.794:0.00015)0.803:0.00015)0.911:0.03682,49659908__Halimeda__opuntia:0.00015)0.889:0.00014,(32365532__Halimeda__opuntia:0.00014,32365533__Halimeda__opuntia:0.00977)0.941:0.01967)0.915:0.01961,(32365531__Halimeda__opuntia:0.00015,55501482__Halimeda__opuntia:0.02064)0.408:0.00986)0.107:0.00015,32365528__Halimeda__opuntia:0.00014)0.908:0.01971)0.761:0.01004,(((((((32365543__Halimeda__opuntia:0.05097,49659911__Halimeda__opuntia:0.00016)1.000:0.00988,32365542__Halimeda__opuntia:0.00014)0.102:0.00022,(49659915__Halimeda__opuntia:0.00015,32365541__Halimeda__opuntia:0.04048)0.417:0.00014)0.829:0.02932,(32365535__Halimeda__opuntia:0.02991,32365534__Halimeda__opuntia:0.00014)0.822:0.00014)0.778:0.00978,(32365538__Halimeda__opuntia:0.0,21951989__Halimeda__opuntia:0.0):0.01664)0.551:0.00798,32365539__Halimeda__opuntia:0.00014)0.000:0.00015,32365540__Halimeda__opuntia:0.00016)0.779:0.00802)0.411:0.01913)0.969:0.14883,((32365526__Halimeda__minima:0.06349,21951985__Halimeda__minima:0.04493)0.874:0.05583,(21951987__Halimeda__minima:0.05366,((49659914__Halimeda__minima:0.00016,(32365522__Halimeda__minima:0.04024,49659913__Halimeda__minima:0.00961)0.000:0.00016)0.795:0.00956,((32365524__Halimeda__minima:0.03274,21951986__Halimeda__minima:0.02187)0.509:0.00016,32365523__Halimeda__minima:0.06841)0.805:0.00962)0.865:0.02362)0.861:0.07443)0.995:0.23915)0.921:0.10734)0.576:0.06512,((32365513__Halimeda__gracilis:0.0,21951981__Halimeda__gracilis:0.0):0.01887,(32365511__Halimeda__gracilis:0.04888,32365512__Halimeda__gracilis:0.00251)0.802:0.02619)0.804:0.04809)0.736:0.18145,((((32365500__Halimeda__magnidisca:0.0,32365499__Halimeda__magnidisca:0.0,21951975__Halimeda__magnidisca:0.0):0.00015,((56117707__Halimeda__cuneata:0.0,56266691__Halimeda__cuneata:0.0):0.01692,56117708__Halimeda__cuneata:0.00014)0.401:0.00015)0.590:0.00726,((56117705__Halimeda__cuneata:0.00014,((32365510__Halimeda__cuneata:0.0,21951978__Halimeda__cuneata:0.0):0.00015,56266693__Halimeda__cuneata:0.00014)0.846:0.00869)0.988:0.06327,((56117706__Halimeda__cuneata:0.00014,56266694__Halimeda__cuneata:0.00014)0.757:0.01022,(((((32365492__Halimeda__tuna:0.0,21951972__Halimeda__tuna:0.0):0.00016,55501478__Halimeda__tuna:0.00014)0.977:0.14232,(((32365491__Halimeda__discoidea:0.0,21951971__Halimeda__discoidea:0.0):0.01410,((32365490__Halimeda__discoidea:0.0,32365489__Halimeda__discoidea:0.0):0.00014,56117718__Halimeda__discoidea:0.00880)0.623:0.00441)0.999:0.19022,((56266690__Halimeda__cuneata:0.00014,(56117713__Halimeda__cuneata:0.00014,56117714__Halimeda__cuneata:0.00014)0.478:0.00014)0.984:0.11940,((32365493__Halimeda__tuna:0.0,21951970__Halimeda__tuna:0.0):0.03529,(56117721__Halimeda__tuna:0.00014,(56117722__Halimeda__tuna:0.00014,56117720__Halimeda__tuna:0.00014)0.473:0.00016)0.916:0.00016)0.969:0.10437)0.957:0.12664)0.863:0.07201)0.834:0.05666,((32365484__Halimeda__lacunalis:0.0,32365483__Halimeda__lacunalis:0.0,21951968__Halimeda__lacunalis:0.0):0.20241,(21951973__Halimeda__macrophysa:0.08418,(56117712__Halimeda__cuneata:0.03706,21951974__Halimeda__gigas:0.00014)0.982:0.16823)0.969:0.15731)0.281:0.02971)0.877:0.05302,((55501477__Halimeda__taenicola:0.0,21951977__Halimeda__taenicola:0.0):0.00014,55501476__Halimeda__taenicola:0.00015)0.946:0.08773)0.870:0.04381)0.737:0.01586)0.523:0.03383)0.975:0.25945,((((32365463__Halimeda__borneensis:0.0,55501466__Halimeda__borneensis:0.0):0.00014,21951961__Halimeda__borneensis:0.00016)0.787:0.01067,((32365460__Halimeda__borneensis:0.0,21951960__Halimeda__stuposa:0.0):0.01073,(((((((56181172__Halimeda__borneensis:0.0,56181173__Halimeda__borneensis:0.0,56181171__Halimeda__borneensis:0.0):0.00016,55501467__Halimeda__borneensis:0.00014)0.850:0.01046,(32365458__Halimeda__borneensis:0.0,32365456__Halimeda__borneensis:0.0):0.00016)0.870:0.01040,(56181179__Halimeda__borneensis:0.00014,56181178__Halimeda__borneensis:0.00014)0.871:0.01040)0.000:0.00016,32365457__Halimeda__borneensis:0.00014)0.907:0.01040,((56181176__Halimeda__borneensis:0.0,56181177__Halimeda__borneensis:0.0,32365461__Halimeda__borneensis:0.0):0.00014,((32365462__Halimeda__borneensis:0.01039,(32365454__Halimeda__borneensis:0.00014,32365455__Halimeda__borneensis:0.00014)0.000:0.00014)0.863:0.01040,32365459__Halimeda__borneensis:0.01039)0.177:0.00015)0.969:0.00016)0.870:0.00014,(56181174__Halimeda__borneensis:0.0,56181175__Halimeda__borneensis:0.0):0.00014)0.910:0.03186)0.340:0.00953)0.650:0.01998,(((55501471__Halimeda__micronesica:0.00016,(55501472__Halimeda__micronesica:0.02106,55501470__Halimeda__micronesica:0.00014)0.898:0.02095)0.890:0.08745,(21951967__Halimeda__fragilis:0.05450,21951966__Halimeda__cryptica:0.28984)0.845:0.08132)0.998:0.30548,(((((56181212__Halimeda__monile:0.01107,((56181215__Halimeda__monile:0.0,32365440__Halimeda__monile:0.0,21951956__Halimeda__monile:0.0):0.00014,((56181216__Halimeda__monile:0.0,56181211__Halimeda__monile:0.0,56181218__Halimeda__monile:0.0,56181217__Halimeda__monile:0.0):0.00014,56181213__Halimeda__monile:0.00016)0.248:0.00014)0.348:0.00014)0.883:0.04173,(((((((56181224__Halimeda__simulans:0.0,56181223__Halimeda__simulans:0.0):0.00015,56181226__Halimeda__simulans:0.00014)0.915:0.01645,56181225__Halimeda__simulans:0.00825)0.403:0.00015,32365445__Halimeda__simulans:0.00014)0.000:0.00015,(56181222__Halimeda__simulans:0.00014,(56181219__Halimeda__simulans:0.00014,((32365448__Halimeda__simulans:0.0,32365447__Halimeda__simulans:0.0):0.00014,(56181221__Halimeda__simulans:0.00338,(56181220__Halimeda__simulans:0.0,21951957__Halimeda__simulans:0.0):0.00014)0.000:0.00275)1.000:0.00209)1.000:0.00467)1.000:0.00354)0.778:0.00016,32365446__Halimeda__simulans:0.00014)0.927:0.06630,(((56181200__Halimeda__incrassata:0.0,56181201__Halimeda__incrassata:0.0):0.00014,((((56181205__Halimeda__incrassata:0.02026,(56181199__Halimeda__incrassata:0.00014,((56181202__Halimeda__incrassata:0.0,32365442__Halimeda__incrassata:0.0):0.00014,32365443__Halimeda__incrassata:0.04313)0.624:0.00014)0.601:0.00015)0.888:0.01013,((56181206__Halimeda__incrassata:0.00014,56181197__Halimeda__incrassata:0.00014)0.000:0.00010,((56181203__Halimeda__incrassata:0.0,56181196__Halimeda__incrassata:0.0):0.00014,((56181195__Halimeda__incrassata:0.00014,56181194__Halimeda__incrassata:0.00427)1.000:0.00589,56181204__Halimeda__incrassata:0.00014)0.448:0.00015)0.000:0.00014)0.481:0.00015)0.927:0.01004,21951955__Halimeda__incrassata:0.03103)1.000:0.00015,56181198__Halimeda__incrassata:0.00015)0.910:0.01013)0.021:0.00014,(32365444__Halimeda__incrassata:0.0,32365441__Halimeda__incrassata:0.0):0.02032)0.852:0.03042)0.934:0.06237)0.780:0.03064,(29335815__Halimeda__cylindracea:0.23809,((32365452__Halimeda__cylindracea:0.00015,(32365451__Halimeda__cylindracea:0.00014,32365453__Halimeda__cylindracea:0.00465)1.000:0.00548)0.000:0.00015,(21951958__Halimeda__cylindracea:0.01039,(32365450__Halimeda__cylindracea:0.02032,(56181180__Halimeda__cylindracea:0.00014,32365449__Halimeda__cylindracea:0.00484)0.819:0.01551)0.784:0.01035)0.745:0.01023)0.714:0.02107)0.803:0.05162)0.212:0.00015,((56181189__Halimeda__incrassata:0.0,56181193__Halimeda__incrassata:0.0,56181192__Halimeda__incrassata:0.0,56181191__Halimeda__incrassata:0.0,56181190__Halimeda__incrassata:0.0):0.01055,(((((32365472__Halimeda__incrassata:0.0,21951963__Halimeda__incrassata:0.0,56181187__Halimeda__incrassata:0.0,56181186__Halimeda__incrassata:0.0):0.00913,(56181183__Halimeda__incrassata:0.00012,(56181185__Halimeda__incrassata:0.00014,32365477__Halimeda__incrassata:0.01025)0.986:0.00014)0.834:0.00840)0.981:0.00016,56181184__Halimeda__incrassata:0.00014)0.447:0.00014,(32365473__Halimeda__incrassata:0.0,21951964__Halimeda__incrassata:0.0,56181182__Halimeda__incrassata:0.0):0.00014)0.000:0.00014,((32365474__Halimeda__incrassata:0.01039,((32365470__Halimeda__macroloba:0.00014,((32365469__Halimeda__macroloba:0.00015,(32365467__Halimeda__macroloba:0.01574,32365468__Halimeda__macroloba:0.00014)0.903:0.01576)0.430:0.01041,((32365471__Halimeda__macroloba:0.0,32365464__Halimeda__macroloba:0.0):0.00014,(55501469__Halimeda__macroloba:0.01299,32365466__Halimeda__macroloba:0.00014)0.000:0.00015)0.858:0.01293)0.287:0.00014)0.613:0.00015,(55501468__Halimeda__macroloba:0.00014,(32365465__Halimeda__macroloba:0.0,21951962__Halimeda__macroloba:0.0):0.01044)0.852:0.01047)0.916:0.02648)0.091:0.00016,((56181188__Halimeda__incrassata:0.0,32365476__Halimeda__incrassata:0.0,56181181__Halimeda__incrassata:0.0):0.00014,32365475__Halimeda__incrassata:0.00014)0.000:0.00014)0.857:0.01033)0.758:0.01696)0.981:0.09777)0.933:0.05951,((56181210__Halimeda__melanesica:0.0,56181209__Halimeda__melanesica:0.0):0.00994,(56181207__Halimeda__melanesica:0.00014,56181208__Halimeda__melanesica:0.00014)0.655:0.00014)0.743:0.02214)0.000:0.02819)0.461:0.13277)0.981:0.22083)0.000:0.00018)0.850:1.38154)0.909:2.75753,9844900__Trebouxia__sp.__Mayrhofer9943:0.00219)0.326:0.09680)0.864:0.03174)0.796:0.02078)0.165:0.01418)0.987:0.09357,(((255653878__Trebouxia__brindabellae:0.02298,((74100300__uncultured__Trebouxia__photobiont:0.00014,(74100298__uncultured__Trebouxia__photobiont:0.00014,74100303__uncultured__Trebouxia__photobiont:0.00014)0.000:0.00014)0.910:0.02235,((74100299__uncultured__Trebouxia__photobiont:0.0,74100302__uncultured__Trebouxia__photobiont:0.0):0.00014,74100297__uncultured__Trebouxia__photobiont:0.02985)0.926:0.02543)0.946:0.03427)0.853:0.01699,(((((9754936__Trebouxia__jamesii:0.00748,(((37651000__Trebouxia__jamesii:0.0,37650999__Trebouxia__jamesii:0.0,37651001__Trebouxia__jamesii:0.0):0.00014,37650998__Trebouxia__jamesii:0.00747)0.858:0.00750,(9754928__Trebouxia__jamesii:0.0,203284912__uncultured__Trebouxia__photobiont:0.0,203284913__uncultured__Trebouxia__photobiont:0.0,203284911__uncultured__Trebouxia__photobiont:0.0):0.00014)0.000:0.00014)0.765:0.00770,((5918302__Trebouxia__jamesii:0.0,37651002__Trebouxia__jamesii:0.0,255653886__Trebouxia__simplex:0.0):0.00016,74100301__uncultured__Trebouxia__photobiont:0.00739)0.880:0.01479)0.969:0.03773,255653877__Trebouxia__australis:0.02205)0.867:0.00015,(23307638__Trebouxia__jamesii:0.01111,(76262957__uncultured__Trebouxia__photobiont:0.00014,(37651005__Trebouxia__jamesii:0.00014,76262929__uncultured__Trebouxia__photobiont:0.00742)0.000:0.00014)0.792:0.00735)0.790:0.01101)0.839:0.00728,((((203284902__uncultured__Trebouxia__photobiont:0.0,203284909__uncultured__Trebouxia__photobiont:0.0,203284910__uncultured__Trebouxia__photobiont:0.0):0.02237,(22022960__Trebouxia__jamesii:0.00014,(22022961__Trebouxia__jamesii:0.00014,(203284907__uncultured__Trebouxia__photobiont:0.00014,(22022958__Trebouxia__jamesii:0.00014,(22022959__Trebouxia__jamesii:0.00014,(17385553__Trebouxia__jamesii:0.00014,(37651008__Trebouxia__jamesii:0.0,189182647__uncultured__Trebouxia__photobiont:0.0,6465956__Trebouxia__jamesii:0.0,189182644__uncultured__Trebouxia__photobiont:0.0,189182643__uncultured__Trebouxia__photobiont:0.0,189182672__uncultured__Trebouxia__photobiont:0.0,189182673__uncultured__Trebouxia__photobiont:0.0,189182674__uncultured__Trebouxia__photobiont:0.0,203284903__uncultured__Trebouxia__photobiont:0.0,203284904__uncultured__Trebouxia__photobiont:0.0,203284896__uncultured__Trebouxia__photobiont:0.0,203284897__uncultured__Trebouxia__photobiont:0.0,203284901__uncultured__Trebouxia__photobiont:0.0,203284892__uncultured__Trebouxia__photobiont:0.0,203284893__uncultured__Trebouxia__photobiont:0.0,203284894__uncultured__Trebouxia__photobiont:0.0,203284895__uncultured__Trebouxia__photobiont:0.0,203284891__uncultured__Trebouxia__photobiont:0.0,203284889__uncultured__Trebouxia__photobiont:0.0,203284890__uncultured__Trebouxia__photobiont:0.0,203284905__uncultured__Trebouxia__photobiont:0.0,203284908__uncultured__Trebouxia__photobiont:0.0,203284906__uncultured__Trebouxia__photobiont:0.0,18076825__Trebouxia__jamesii:0.0,18076826__Trebouxia__jamesii:0.0,76262937__uncultured__Trebouxia__photobiont:0.0,76262938__uncultured__Trebouxia__photobiont:0.0,22901829__Trebouxia__sp.__Ri2:0.0,23307633__Trebouxia__jamesii:0.0,23307637__Trebouxia__jamesii:0.0,23307636__Trebouxia__jamesii:0.0,23307635__Trebouxia__jamesii:0.0,23307634__Trebouxia__jamesii:0.0,76262945__uncultured__Trebouxia__photobiont:0.0,76262951__uncultured__Trebouxia__photobiont:0.0,76262956__uncultured__Trebouxia__photobiont:0.0,76262958__uncultured__Trebouxia__photobiont:0.0,22022962__Trebouxia__jamesii:0.0,22022954__Trebouxia__jamesii:0.0,22022953__Trebouxia__jamesii:0.0,22022956__Trebouxia__jamesii:0.0,22022957__Trebouxia__jamesii:0.0,22022946__Trebouxia__jamesii:0.0,22022947__Trebouxia__jamesii:0.0,22022948__Trebouxia__jamesii:0.0,76262915__uncultured__Trebouxia__photobiont:0.0,76262920__uncultured__Trebouxia__photobiont:0.0):0.00014)0.000:0.00014)0.000:0.00014)0.641:0.00015)0.772:0.00015)0.000:0.00015)0.893:0.01878)0.000:0.00014,(((37651009__Trebouxia__jamesii:0.00451,37651006__Trebouxia__jamesii:0.00014)0.517:0.00178,(9754929__Trebouxia__jamesii:0.0,37651003__Trebouxia__jamesii:0.0,37651007__Trebouxia__jamesii:0.0,37651012__Trebouxia__jamesii:0.0,37651014__Trebouxia__jamesii:0.0):0.00014)1.000:0.00098,(37651013__Trebouxia__jamesii:0.00734,(37651010__Trebouxia__jamesii:0.00407,37651011__Trebouxia__jamesii:0.00014)1.000:0.00320)0.745:0.00014)0.858:0.00731)0.851:0.00933,37651004__Trebouxia__jamesii:0.03061)0.745:0.00014)0.805:0.00015)0.821:0.01325,((9754927__Trebouxia__jamesii:0.0,255653887__Trebouxia__suecica:0.0,76262952__uncultured__Trebouxia__photobiont:0.0):0.00014,76262950__uncultured__Trebouxia__photobiont:0.00735)0.854:0.01613)0.891:0.03154)0.852:0.02566)0.967:0.08630)0.512:0.01525,((((((13925488__Caulerpa__prolifera:0.00015,13925476__Caulerpa__prolifera:0.00014)0.621:0.00015,((195976347__Cladophora__sp.__FL-2008:0.0,195976348__Cladophora__sp.__FL-2008:0.0):0.43223,((117652874__Caulerpaceae__sp.__LM98:0.01630,28864532__Caulerpa__webbiana:0.00836)0.992:1.10260,(20147523__Chlorella__sp.__TKF1:0.0,28864523__Caulerpa__cupressoides:0.0,28864522__Caulerpa__cupressoides:0.0):0.63117)0.830:0.50830)0.995:1.93919)0.796:0.01087,((111115860__Caulerpa__ashmeadii:0.00532,(111115858__Caulerpa__ashmeadii:0.00014,(111115856__Caulerpa__ashmeadii:0.00014,(111115857__Caulerpa__ashmeadii:0.00014,111115859__Caulerpa__ashmeadii:0.00550)0.926:0.00029)0.000:0.00032)0.798:0.00473)0.972:0.03231,(((((111117054__Caulerpa__sertularioides:0.00014,((111117058__Caulerpa__sertularioides:0.0,111117056__Caulerpa__sertularioides:0.0,111117059__Caulerpa__sertularioides:0.0,111117065__Caulerpa__sertularioides:0.0,111117066__Caulerpa__sertularioides:0.0,111117051__Caulerpa__sertularioides:0.0,111117052__Caulerpa__sertularioides:0.0,111117055__Caulerpa__sertularioides:0.0,111117074__Caulerpa__sertularioides:0.0,111117073__Caulerpa__sertularioides:0.0,111117072__Caulerpa__sertularioides:0.0,111117071__Caulerpa__sertularioides:0.0):0.00014,(((18028142__Caulerpa__sertularioides:0.01009,((111117057__Caulerpa__sertularioides:0.0,111117060__Caulerpa__sertularioides:0.0,111117064__Caulerpa__sertularioides:0.0,111117070__Caulerpa__sertularioides:0.0,111117069__Caulerpa__sertularioides:0.0):0.00014,(111117062__Caulerpa__sertularioides:0.0,111117063__Caulerpa__sertularioides:0.0):0.00014)0.932:0.00014)1.000:0.00010,111117068__Caulerpa__sertularioides:0.00014)0.889:0.00529,111117049__Caulerpa__sertularioides:0.00014)0.000:0.00014)0.583:0.00014)0.566:0.00014,(111117053__Caulerpa__sertularioides:0.00014,111117050__Caulerpa__sertularioides:0.01015)0.908:0.00015)0.336:0.00014,111117067__Caulerpa__sertularioides:0.00014)0.461:0.00016,111117061__Caulerpa__sertularioides:0.00014)1.000:0.06290,(((((111116829__Caulerpa__racemosa:0.00530,111116830__Caulerpa__racemosa:0.01066)0.904:0.01064,((21436545__Caulerpa__racemosa:0.00536,(21436555__Caulerpa__racemosa:0.03395,21436557__Caulerpa__peltata:0.00015)0.075:0.00531)0.904:0.01076,(21436558__Caulerpa__racemosa:0.0,21436559__Caulerpa__racemosa:0.0):0.00554)0.939:0.00015)0.988:0.05353,(((111116848__Caulerpa__racemosa:0.0,111116847__Caulerpa__racemosa:0.0):0.00902,(((21436562__Caulerpa__racemosa:0.0,21436561__Caulerpa__racemosa:0.0):0.00486,(21436560__Caulerpa__racemosa:0.00966,(((28864519__Caulerpa__racemosa:0.00485,28864518__Caulerpa__racemosa:0.01464)0.763:0.00484,111116846__Caulerpa__racemosa:0.00963)0.000:0.00014,21436556__Caulerpa__racemosa:0.01917)0.950:0.00014)0.855:0.00960)0.956:0.00015,(111116850__Caulerpa__racemosa:0.00550,111116849__Caulerpa__racemosa:0.00015)0.828:0.00559)0.750:0.00594)0.998:0.10272,(((111117099__Caulerpa__racemosa:0.00484,((28848898__Caulerpa__racemosa:0.00016,((37719538__Caulerpa__racemosa:0.00524,(21436542__Caulerpa__racemosa:0.00494,21436541__Caulerpa__racemosa:0.00014)0.313:0.00016)1.000:0.03028,28848895__Caulerpa__peltata:0.00015)0.908:0.00488)0.851:0.00572,((28848897__Caulerpa__racemosa:0.02154,28848896__Caulerpa__peltata:0.00439)0.904:0.02364,((37719537__Caulerpa__peltata:0.00498,37719536__Caulerpa__peltata:0.00014)0.915:0.01004,(111117098__Caulerpa__racemosa:0.00014,(((111117097__Caulerpa__racemosa:0.01464,111117102__Caulerpa__racemosa:0.00485)0.000:0.00014,(111117100__Caulerpa__racemosa:0.0,111117101__Caulerpa__racemosa:0.0,111117096__Caulerpa__racemosa:0.0,111117094__Caulerpa__racemosa:0.0,111117095__Caulerpa__racemosa:0.0,111117105__Caulerpa__racemosa:0.0,111117093__Caulerpa__racemosa:0.0,111117090__Caulerpa__racemosa:0.0):0.00014)0.000:0.00014,111117104__Caulerpa__racemosa:0.00014)0.000:0.00014)0.874:0.00014)0.906:0.00969)0.058:0.00014)0.976:0.00015)0.953:0.00016,37719539__Caulerpa__racemosa:0.00964)0.924:0.05595,(((21436543__Caulerpa__racemosa:0.0,21436544__Caulerpa__racemosa:0.0):0.00014,37575120__Caulerpa__racemosa:0.00014)1.000:0.14879,((((21436554__Caulerpa__racemosa:0.0,21436547__Caulerpa__racemosa:0.0):0.00014,(110006329__Caulerpa__racemosa:0.00517,(110006336__Caulerpa__racemosa:0.0,110006330__Caulerpa__racemosa:0.0):0.00014)0.000:0.00012)0.775:0.00509,((110006337__Caulerpa__racemosa:0.0,110006335__Caulerpa__racemosa:0.0):0.00014,110006338__Caulerpa__racemosa:0.01026)0.923:0.01033)0.773:0.00630,((110006328__Caulerpa__racemosa:0.02281,(21436552__Caulerpa__racemosa:0.00516,21436549__Caulerpa__racemosa:0.00516)0.740:0.00014)0.958:0.02183,(((110006325__Caulerpa__racemosa:0.02056,(13925479__Caulerpa__racemosa:0.01565,(21436550__Caulerpa__racemosa:0.00492,((21436546__Caulerpa__racemosa:0.0,21436551__Caulerpa__racemosa:0.0):0.00014,(110006332__Caulerpa__racemosa:0.00014,(110006333__Caulerpa__racemosa:0.00014,(110006334__Caulerpa__racemosa:0.00501,(13925480__Caulerpa__racemosa:0.00513,((13925482__Caulerpa__racemosa:0.0,13925485__Caulerpa__racemosa:0.0):0.00014,(13925483__Caulerpa__racemosa:0.00514,110006331__Caulerpa__racemosa:0.00975)0.000:0.00014)0.000:0.00014)0.510:0.00014)0.424:0.00014)0.464:0.00014)0.175:0.00014)0.000:0.00014)0.182:0.00016)0.768:0.00016)0.673:0.00014,(110006324__Caulerpa__racemosa:0.00514,(21436548__Caulerpa__racemosa:0.02051,((110006327__Caulerpa__racemosa:0.0,110006326__Caulerpa__racemosa:0.0):0.00014,21436553__Caulerpa__racemosa:0.00014)0.839:0.00508)0.414:0.00015)0.999:0.05693)0.980:0.03157,(((111116824__Caulerpa__racemosa:0.00015,(111116826__Caulerpa__racemosa:0.02504,(111116828__Caulerpa__racemosa:0.0,111116825__Caulerpa__racemosa:0.0):0.00994)0.860:0.00979)0.968:0.01987,(111116822__Caulerpa__racemosa:0.00014,111116823__Caulerpa__racemosa:0.00016)0.779:0.00494)0.774:0.00486,111116827__Caulerpa__racemosa:0.00985)0.872:0.00014)0.898:0.01593)0.840:0.01501)0.950:0.04863)0.716:0.03515)0.913:0.04346)0.855:0.02423)0.885:0.02664,(((111117086__Caulerpa__serrulata:0.00014,((111117089__Caulerpa__serrulata:0.01535,111117083__Caulerpa__serrulata:0.00014)0.773:0.00015,(111117085__Caulerpa__serrulata:0.00014,111117084__Caulerpa__serrulata:0.00507)0.946:0.00011)0.872:0.00015)0.852:0.01465,(28864521__Caulerpa__serrulata:0.00015,111116831__Caulerpa__cupressoides:0.08047)0.783:0.00015)0.388:0.03046,((3820845__Caulerpa__mexicana:0.00014,3820846__Caulerpa__mexicana:0.02614)0.510:0.00015,(3820847__Caulerpa__mexicana:0.00513,3820848__Caulerpa__mexicana:0.00516)0.894:0.02071)1.000:0.19632)0.941:0.05967)0.670:0.01295,(((11182000__Caulerpa__taxifolia:0.01477,11181998__Caulerpa__taxifolia:0.00493)0.787:0.00988,((21449844__Caulerpa__taxifolia:0.00014,11181971__Caulerpa__taxifolia:0.00014)0.868:0.00483,(21165579__Caulerpa__taxifolia:0.00014,(((21165580__Caulerpa__taxifolia:0.0,34447108__Caulerpa__taxifolia:0.0):0.00014,((3954794__Caulerpa__taxifolia:0.0,3820864__Caulerpa__taxifolia:0.0):0.00014,((35188000__Caulerpa__taxifolia:0.0,35187990__Caulerpa__taxifolia:0.0):0.00014,(((13925474__Caulerpa__taxifolia:0.0,13925500__Caulerpa__taxifolia:0.0):0.00014,(((17644221__Caulerpa__taxifolia:0.01450,(21165581__Caulerpa__taxifolia:0.0,18001034__Caulerpa__taxifolia:0.0,35187997__Caulerpa__taxifolia:0.0,35187992__Caulerpa__taxifolia:0.0,35187991__Caulerpa__taxifolia:0.0,35187996__Caulerpa__taxifolia:0.0):0.00014)0.704:0.00014,(((13925498__Caulerpa__taxifolia:0.0,13925496__Caulerpa__taxifolia:0.0,13925502__Caulerpa__taxifolia:0.0,13925503__Caulerpa__taxifolia:0.0):0.00014,11181980__Caulerpa__taxifolia:0.00489)0.000:0.00014,((13925494__Caulerpa__taxifolia:0.00979,13925492__Caulerpa__taxifolia:0.00488)0.000:0.00014,(35187998__Caulerpa__taxifolia:0.0,3820863__Caulerpa__taxifolia:0.0,11181986__Caulerpa__taxifolia:0.0,11181963__Caulerpa__taxifolia:0.0,11181964__Caulerpa__taxifolia:0.0,11181969__Caulerpa__taxifolia:0.0,11181966__Caulerpa__taxifolia:0.0,11181978__Caulerpa__taxifolia:0.0,11181979__Caulerpa__taxifolia:0.0,11181981__Caulerpa__taxifolia:0.0,11181984__Caulerpa__taxifolia:0.0,11181977__Caulerpa__taxifolia:0.0,11181976__Caulerpa__taxifolia:0.0):0.00014)0.000:0.00014)0.853:0.00014)0.000:0.00014,18001033__Caulerpa__taxifolia:0.00014)1.000:0.00334)0.000:0.00033,13925505__Caulerpa__taxifolia:0.00014)0.000:0.00038)0.000:0.00030)1.000:0.00044)0.000:0.00014,(((11140018__Caulerpa__taxifolia:0.00488,13925491__Caulerpa__taxifolia:0.00486)0.458:0.00014,11182001__Caulerpa__taxifolia:0.00489)0.000:0.00014,((3820865__Caulerpa__taxifolia:0.00014,(13925486__Caulerpa__taxifolia:0.00014,(11181961__Caulerpa__taxifolia:0.0,13925508__Caulerpa__taxifolia:0.0,11181991__Caulerpa__taxifolia:0.0):0.00014)0.000:0.00014)0.000:0.00014,(11181992__Caulerpa__taxifolia:0.00489,11181989__Caulerpa__taxifolia:0.00014)0.841:0.00489)0.000:0.00014)0.934:0.00015)0.000:0.00014)0.861:0.00482)1.000:0.00012)0.829:0.00477,((11182018__Caulerpa__taxifolia:0.00015,(((21165583__Caulerpa__taxifolia:0.0,21165582__Caulerpa__taxifolia:0.0,111117078__Caulerpa__taxifolia:0.0,111117081__Caulerpa__taxifolia:0.0,111117080__Caulerpa__taxifolia:0.0,111117079__Caulerpa__taxifolia:0.0,111117077__Caulerpa__taxifolia:0.0,111117076__Caulerpa__taxifolia:0.0,111117075__Caulerpa__taxifolia:0.0):0.00014,(11182026__Caulerpa__taxifolia:0.00495,(21449849__Caulerpa__taxifolia:0.00490,(11182013__Caulerpa__taxifolia:0.00497,(11182010__Caulerpa__taxifolia:0.00495,((11182014__Caulerpa__taxifolia:0.0,11182012__Caulerpa__taxifolia:0.0,11182011__Caulerpa__taxifolia:0.0,11182022__Caulerpa__taxifolia:0.0,11182024__Caulerpa__taxifolia:0.0,11182015__Caulerpa__taxifolia:0.0,11182017__Caulerpa__taxifolia:0.0,11182020__Caulerpa__taxifolia:0.0,11182029__Caulerpa__taxifolia:0.0,11182025__Caulerpa__taxifolia:0.0,11182028__Caulerpa__taxifolia:0.0,11182027__Caulerpa__taxifolia:0.0,18001031__Caulerpa__taxifolia:0.0):0.00014,(11182016__Caulerpa__taxifolia:0.00994,(11182023__Caulerpa__taxifolia:0.00495,(11182021__Caulerpa__taxifolia:0.00496,17644225__Caulerpa__taxifolia:0.00914)0.000:0.00014)0.000:0.00014)0.423:0.00014)0.282:0.00014)0.000:0.00014)0.000:0.00014)0.000:0.00014)0.052:0.00014)0.897:0.00015,(17644224__Caulerpa__taxifolia:0.01960,(((17644226__Caulerpa__taxifolia:0.0,21449848__Caulerpa__taxifolia:0.0,21165578__Caulerpa__taxifolia:0.0,35187989__Caulerpa__taxifolia:0.0,35187995__Caulerpa__taxifolia:0.0):0.00014,(13925489__Caulerpa__taxifolia:0.00014,35187994__Caulerpa__taxifolia:0.00014)0.913:0.00014)0.000:0.00014,((13925506__Caulerpa__taxifolia:0.00496,(18001030__Caulerpa__taxifolia:0.00014,35187999__Caulerpa__taxifolia:0.00014)0.000:0.00014)0.905:0.00474,122893214__Caulerpa__taxifolia:0.00491)0.999:0.00017)0.513:0.00016)0.838:0.00482)0.916:0.00977)0.867:0.00484,((((((17644222__Caulerpa__taxifolia:0.00014,(122893215__Caulerpa__taxifolia:0.00497,(11182009__Caulerpa__taxifolia:0.01033,11182019__Caulerpa__taxifolia:0.01524)0.944:0.02034)0.711:0.00014)0.593:0.00015,((11182005__Caulerpa__taxifolia:0.00493,((11182003__Caulerpa__taxifolia:0.00491,11182007__Caulerpa__taxifolia:0.00492)0.355:0.00014,(11182002__Caulerpa__taxifolia:0.0,11182006__Caulerpa__taxifolia:0.0,11182008__Caulerpa__taxifolia:0.0):0.00014)0.000:0.00015)0.933:0.00389,(((21449846__Caulerpa__taxifolia:0.0,35187993__Caulerpa__taxifolia:0.0,17644223__Caulerpa__taxifolia:0.0,18001032__Caulerpa__taxifolia:0.0,17644217__Caulerpa__taxifolia:0.0):0.00014,(11181972__Caulerpa__taxifolia:0.0,11181975__Caulerpa__taxifolia:0.0):0.00014)0.812:0.00485,(24943174__Caulerpa__taxifolia:0.00014,(11181996__Caulerpa__taxifolia:0.0,11181995__Caulerpa__taxifolia:0.0):0.00463)0.000:0.00028)0.935:0.00436)0.980:0.00152)0.000:0.00014,3820866__Caulerpa__taxifolia:0.00481)0.958:0.01484,11181997__Caulerpa__taxifolia:0.00492)0.000:0.00014,(11181994__Caulerpa__taxifolia:0.0,11181993__Caulerpa__taxifolia:0.0,11181990__Caulerpa__taxifolia:0.0):0.00014)0.841:0.00491,(((11182004__Caulerpa__taxifolia:0.00988,21449850__Caulerpa__taxifolia:0.00015)0.429:0.00974,((17644220__Caulerpa__taxifolia:0.0,17644219__Caulerpa__taxifolia:0.0,17644216__Caulerpa__taxifolia:0.0,21449847__Caulerpa__taxifolia:0.0,21449845__Caulerpa__taxifolia:0.0):0.00014,((11181968__Caulerpa__taxifolia:0.0,11181973__Caulerpa__taxifolia:0.0,11181974__Caulerpa__taxifolia:0.0,11181965__Caulerpa__taxifolia:0.0,11181982__Caulerpa__taxifolia:0.0,11181987__Caulerpa__taxifolia:0.0,11181988__Caulerpa__taxifolia:0.0,11181985__Caulerpa__taxifolia:0.0,11181962__Caulerpa__taxifolia:0.0):0.00014,(11181983__Caulerpa__taxifolia:0.00493,(11181970__Caulerpa__taxifolia:0.00495,11181967__Caulerpa__taxifolia:0.00493)0.417:0.00014)0.000:0.00014)0.751:0.00014)0.266:0.00015)0.748:0.00480,(11181999__Caulerpa__taxifolia:0.00015,17644218__Caulerpa__taxifolia:0.01457)0.435:0.00980)0.789:0.00489)0.000:0.00015)0.865:0.00016)0.996:0.06705)0.963:0.04005)0.336:0.00014)0.374:0.00631)0.781:0.00551,(((111116844__Caulerpa__prolifera:0.01668,111116841__Caulerpa__prolifera:0.00544)0.799:0.00015,(111116839__Caulerpa__prolifera:0.0,111116842__Caulerpa__prolifera:0.0,111116840__Caulerpa__prolifera:0.0):0.00014)0.897:0.00014,111116843__Caulerpa__prolifera:0.03319)0.782:0.00536)0.804:0.00545,(13925477__Caulerpa__prolifera:0.00014,24943175__Caulerpa__prolifera:0.00014)1.000:0.00016)0.986:1.83536,(((193807318__Botryococcus__braunii:0.07336,44844332__Botryococcus__braunii:0.70522)0.921:0.43565,(44844331__Botryococcus__braunii:0.33463,(193807316__Botryococcus__braunii:0.31439,193807325__Botryococcus__braunii:0.22662)0.935:0.24927)0.843:0.32108)0.920:0.94639,(6066301__Volvox__africanus:3.01226,(((((157695764__Ulvales__sp.__1-BER-2007:0.04674,(157695766__Ulvales__sp.__1-BER-2007:0.00014,(156629291__Ulvales__sp.__1-BER-2007:0.01698,(157695765__Ulvales__sp.__1-BER-2007:0.00566,157695763__Ulvales__sp.__1-BER-2007:0.01176)0.309:0.00564)0.869:0.00015)0.726:0.00014)0.987:0.13102,(((66576159__Blidingia__dawsonii:0.00519,66576158__Blidingia__dawsonii:0.00519)0.050:0.00015,(5834515__Blidingia__chadefaudii:0.01810,((157695774__Ulvales__sp.__4-BER-2007:0.01511,(157695775__Ulvales__sp.__4-BER-2007:0.00014,(157695776__Ulvales__sp.__4-BER-2007:0.0,156629294__Ulvales__sp.__4-BER-2007:0.0):0.00014)0.541:0.00016)0.990:0.05585,(((157695770__Ulvales__sp.__3-BER-2007:0.00015,(156629293__Ulvales__sp.__3-BER-2007:0.00014,((157695771__Ulvales__sp.__3-BER-2007:0.01030,157695773__Ulvales__sp.__3-BER-2007:0.00014)1.000:0.00016,157695769__Ulvales__sp.__3-BER-2007:0.00014)0.837:0.00216)0.732:0.00335)0.982:0.03724,(18032152__Blidingia__minima:0.00014,(18032153__Blidingia__minima:0.00016,18032151__Blidingia__minima:0.00525)0.889:0.00515)0.872:0.01659)0.896:0.02151,(18032155__Blidingia__minima:0.01640,18032154__Blidingia__minima:0.04504)0.959:0.03473)0.732:0.01063)0.920:0.02432)0.551:0.00899)0.829:0.02167,(156629292__Ulvales__sp.__2-BER-2007:0.00525,(157695767__Ulvales__sp.__2-BER-2007:0.00012,157695768__Ulvales__sp.__2-BER-2007:0.00014)0.785:0.00015)0.113:0.01878)0.924:0.07179)0.849:0.10420,(157695762__Bolbocoleon__sp.__BER-2007:0.22486,(157695760__Bolbocoleon__piliferum:0.01924,((157695758__Bolbocoleon__piliferum:0.0,157695759__Bolbocoleon__piliferum:0.0,157695754__Bolbocoleon__piliferum:0.0,157695755__Bolbocoleon__piliferum:0.0,157695757__Bolbocoleon__piliferum:0.0,156629290__Bolbocoleon__piliferum:0.0):0.00014,157695753__Bolbocoleon__piliferum:0.00014)0.998:0.00015)0.995:0.22099)0.555:0.12436)0.987:0.29866,((31442262__Umbraulva__amamiensis:0.03808,(32967694__Percursaria__percursa:0.09647,((5524626__Monostroma__arcticum:0.01905,(32967695__Ulvaria__obscura:0.00014,31442259__Ulvaria__fusca:0.00016)0.866:0.02927)0.998:0.16217,(5834827__Umbraulva__olivascens:0.00015,32967688__Umbraulva__olivascens:0.00014)0.923:0.05550)0.179:0.02319)0.814:0.04082)0.951:0.12298,((157695742__Acrochaete__leptochaete:0.00016,156629286__Acrochaete__leptochaete:0.00014)0.993:0.18380,(157695729__Acrochaete__sp.__6-BER-2007:0.15343,((156629279__Acrochaete__sp.__1-BER-2007:0.04839,(((31442261__Umbraulva__japonica:0.0,31442260__Umbraulva__japonica:0.0):0.06055,((157695655__Acrochaete__sp.__1-BER-2007:0.0,157695661__Acrochaete__sp.__1-BER-2007:0.0,157695659__Acrochaete__sp.__1-BER-2007:0.0):0.03735,((157695648__Acrochaete__sp.__1-BER-2007:0.00014,(21322601__Acrochaete__viridis:0.00014,(156629275__Acrochaete__sp.__1-BER-2007:0.0,157695643__Acrochaete__sp.__1-BER-2007:0.0,157695644__Acrochaete__sp.__1-BER-2007:0.0,157695657__Acrochaete__sp.__1-BER-2007:0.0,157695658__Acrochaete__sp.__1-BER-2007:0.0):0.00014)1.000:0.00015)0.399:0.00014,(157695654__Acrochaete__sp.__1-BER-2007:0.00016,((((((157695711__Acrochaete__sp.__5-BER-2007:0.0,157695712__Acrochaete__sp.__5-BER-2007:0.0):0.00014,157695710__Acrochaete__sp.__5-BER-2007:0.00014)1.000:0.09650,21322602__Acrochaete__viridis:0.00014)0.773:0.00741,(157695653__Acrochaete__sp.__1-BER-2007:0.00015,157695652__Acrochaete__sp.__1-BER-2007:0.03210)0.908:0.01824)0.800:0.01401,157695651__Acrochaete__sp.__1-BER-2007:0.09861)0.534:0.02104,(157695646__Acrochaete__sp.__1-BER-2007:0.0,157695647__Acrochaete__sp.__1-BER-2007:0.0,157695650__Acrochaete__sp.__1-BER-2007:0.0,157695656__Acrochaete__sp.__1-BER-2007:0.0,157695660__Acrochaete__sp.__1-BER-2007:0.0):0.00676)1.000:0.00015)0.837:0.00590)0.945:0.02735)0.220:0.00015)0.780:0.00951,(((157695675__Acrochaete__sp.__3-BER-2007:0.00014,((157695684__Acrochaete__sp.__3-BER-2007:0.0,157695681__Acrochaete__sp.__3-BER-2007:0.0):0.00015,157695682__Acrochaete__sp.__3-BER-2007:0.00014)1.000:0.00321)1.000:0.00269,(((157695685__Acrochaete__sp.__3-BER-2007:0.01217,157695680__Acrochaete__sp.__3-BER-2007:0.00593)0.000:0.00014,(157695694__Acrochaete__sp.__3-BER-2007:0.0,157695695__Acrochaete__sp.__3-BER-2007:0.0,157695692__Acrochaete__sp.__3-BER-2007:0.0,157695693__Acrochaete__sp.__3-BER-2007:0.0,157695690__Acrochaete__sp.__3-BER-2007:0.0,157695691__Acrochaete__sp.__3-BER-2007:0.0,157695689__Acrochaete__sp.__3-BER-2007:0.0,156629276__Acrochaete__sp.__3-BER-2007:0.0,157695677__Acrochaete__sp.__3-BER-2007:0.0,157695688__Acrochaete__sp.__3-BER-2007:0.0,157695687__Acrochaete__sp.__3-BER-2007:0.0,157695686__Acrochaete__sp.__3-BER-2007:0.0,157695683__Acrochaete__sp.__3-BER-2007:0.0,157695678__Acrochaete__sp.__3-BER-2007:0.0):0.00014)0.000:0.00014,157695676__Acrochaete__sp.__3-BER-2007:0.00014)0.000:0.00015)0.892:0.01819,(((157695670__Acrochaete__sp.__2-BER-2007:0.0,157695668__Acrochaete__sp.__2-BER-2007:0.0,157695669__Acrochaete__sp.__2-BER-2007:0.0,157695667__Acrochaete__sp.__2-BER-2007:0.0):0.00602,(157695662__Acrochaete__sp.__2-BER-2007:0.00014,(157695664__Acrochaete__sp.__2-BER-2007:0.00015,((157695674__Acrochaete__sp.__2-BER-2007:0.0,157695673__Acrochaete__sp.__2-BER-2007:0.0,157695672__Acrochaete__sp.__2-BER-2007:0.0,157695671__Acrochaete__sp.__2-BER-2007:0.0,157695663__Acrochaete__sp.__2-BER-2007:0.0,157695666__Acrochaete__sp.__2-BER-2007:0.0):0.00014,157695665__Acrochaete__sp.__2-BER-2007:0.02625)1.000:0.00014)0.893:0.00646)0.305:0.00015)0.950:0.04183,(157695699__Acrochaete__sp.__4-BER-2007:0.00732,(157695703__Acrochaete__sp.__4-BER-2007:0.00014,((157695696__Acrochaete__sp.__4-BER-2007:0.0,157695697__Acrochaete__sp.__4-BER-2007:0.0,156629278__Acrochaete__sp.__4-BER-2007:0.0,156629277__Acrochaete__sp.__4-BER-2007:0.0,157695702__Acrochaete__sp.__4-BER-2007:0.0,157695708__Acrochaete__sp.__4-BER-2007:0.0,157695707__Acrochaete__sp.__4-BER-2007:0.0,157695709__Acrochaete__sp.__4-BER-2007:0.0):0.00014,((157695701__Acrochaete__sp.__4-BER-2007:0.01449,(157695705__Acrochaete__sp.__4-BER-2007:0.00014,157695706__Acrochaete__sp.__4-BER-2007:0.00970)0.918:0.00964)0.693:0.00010,(157695704__Acrochaete__sp.__4-BER-2007:0.00014,(157695698__Acrochaete__sp.__4-BER-2007:0.00530,157695700__Acrochaete__sp.__4-BER-2007:0.00981)0.762:0.00528)0.705:0.00014)0.487:0.00014)0.000:0.00013)0.729:0.00830)0.991:0.07053)0.797:0.01452)0.883:0.02307)0.820:0.02023)0.911:0.03875,(156629281__Acrochaete__repens:0.08844,((((157695738__Acrochaete__viridis:0.00014,157695737__Acrochaete__viridis:0.00014)0.700:0.00413,((((157695734__Acrochaete__viridis:0.0,157695733__Acrochaete__viridis:0.0,157695740__Acrochaete__viridis:0.0,156629282__Acrochaete__viridis:0.0):0.00015,(157695732__Acrochaete__viridis:0.00014,157695731__Acrochaete__viridis:0.00564)1.000:0.07300)0.232:0.01185,(157695741__Acrochaete__viridis:0.07372,((157695725__Acrochaete__heteroclada:0.00014,(156629284__Acrochaete__heteroclada:0.00014,((157695719__Acrochaete__heteroclada:0.0,157695724__Acrochaete__heteroclada:0.0,157695723__Acrochaete__heteroclada:0.0,157695722__Acrochaete__heteroclada:0.0,157695721__Acrochaete__heteroclada:0.0):0.00014,157695720__Acrochaete__heteroclada:0.00014)0.176:0.00014)0.823:0.00723)1.000:0.20448,((157695728__Acrochaete__repens:0.0,157695727__Acrochaete__repens:0.0):0.05950,156629285__Acrochaete__repens:0.06577)0.656:0.01333)0.901:0.03769)0.921:0.03817)0.173:0.00014,(157695735__Acrochaete__viridis:0.00015,157695736__Acrochaete__viridis:0.02297)0.959:0.01654)0.922:0.01908)0.908:0.05558,(157695730__Acrochaete__sp.__6-BER-2007:0.02362,156629283__Acrochaete__sp.__6-BER-2007:0.02760)0.999:0.12152)0.062:0.00015,((157695718__Acrochaete__repens:0.0,157695715__Acrochaete__repens:0.0):0.02157,((157695713__Acrochaete__repens:0.0,157695717__Acrochaete__repens:0.0,157695716__Acrochaete__repens:0.0,156629280__Acrochaete__repens:0.0):0.00014,157695714__Acrochaete__repens:0.00016)0.892:0.02319)0.984:0.06207)0.982:0.08199)0.692:0.01315)0.823:0.03819)0.400:0.04040)0.979:0.16907)0.806:0.14014)0.038:0.05878,((((169930318__Atractomorpha__porcata:0.01177,((169930314__Sphaeroplea__annulina:0.0,169930316__Sphaeroplea__annulina:0.0):0.04135,169930312__Ankyra__judayi:0.09635)0.371:0.03746)0.953:0.36853,(473318__Spermatozopsis__similis:0.41641,((((((138754282__Desmodesmus__regularis:0.00385,(138754289__Desmodesmus__regularis:0.00014,138754218__Desmodesmus__regularis:0.00010)0.000:0.00016)0.997:0.09850,(138754296__Desmodesmus__ultrasquamatus:0.04648,138754229__Desmodesmus__ultrasquamatus:0.01862)0.961:0.05699)0.275:0.01662,((((89515379__Desmodesmus__sp.__Tow10/11T-17W:0.0,89515378__Desmodesmus__sp.__Tow10/11T-1W:0.0):0.03144,(4972020__Desmodesmus__serratus:0.05153,(89515391__Desmodesmus__sp.__Tow6/16T-26W:0.02699,89515342__Desmodesmus__sp.__Tow8/18P-14W:0.01482)0.747:0.00284)0.819:0.01143)0.752:0.00810,((((240382685__Hylodesmus__singaporensis:0.00456,240148061__Hylodesmus__singaporensis:0.00015)1.000:0.22331,(4972021__Desmodesmus__denticulatus:0.02742,((89515363__Desmodesmus__sp.__Tow8/18T-25W:0.0,89515362__Desmodesmus__sp.__Tow8/18P-25W:0.0):0.02794,(89515346__Desmodesmus__sp.__Tow8/18T-5W:0.0,89515347__Desmodesmus__denticulatus:0.0):0.00461)0.913:0.02961)0.937:0.11417)0.937:0.10173,138754279__Desmodesmus__lunatus:0.14165)0.740:0.01893,(89515359__Desmodesmus__sp.__Tow8/18P-13W:0.0,89515356__Desmodesmus__sp.__MWF-2009a:0.0,89515358__Desmodesmus__sp.__Tow8/18P-1d:0.0):0.05756)0.844:0.02653)0.939:0.05011,(((((89515393__Desmodesmus__sp.__Tow10/11T-6W:0.0,89515392__Desmodesmus__sp.__Tow10/11T-3W:0.0):0.01966,138754247__Desmodesmus__costato-granulatus:0.02532)0.367:0.00720,((138754233__Desmodesmus__costato-granulatus:0.0,138754237__Desmodesmus__costato-granulatus:0.0,138754241__Desmodesmus__costato-granulatus:0.0):0.00780,138754213__Desmodesmus__costato-granulatus:0.00016)0.764:0.00423)0.817:0.01078,((89515398__Desmodesmus__sp.__Itas8/18S-6d:0.0,138754209__Desmodesmus__costato-granulatus:0.0,89515396__Desmodesmus__sp.__Itas2/24S-1d:0.0):0.00014,89515397__Desmodesmus__sp.__Itas6/3T-2W:0.00747)0.799:0.00859)0.997:0.08323,((138754200__Desmodesmus__elegans:0.00016,(138754253__Desmodesmus__elegans:0.00015,138754187__Desmodesmus__elegans:0.00014)0.938:0.01092)0.888:0.01584,(((138754259__Desmodesmus__elegans:0.0,138754264__Desmodesmus__elegans:0.0,138754269__Desmodesmus__elegans:0.0,138754274__Desmodesmus__elegans:0.0):0.00016,(89515374__Desmodesmus__sp.__Tow10/11T-12W:0.0,89515373__Desmodesmus__sp.__Tow8/18T-10W:0.0,89515372__Desmodesmus__sp.__Tow6/16T-17W:0.0):0.00014)0.988:0.02924,((138754183__Desmodesmus__elegans:0.0,138754193__Desmodesmus__elegans:0.0):0.00701,89515351__Desmodesmus__sp.__NDem9/21T-10W:0.00015)0.957:0.02236)0.664:0.00657)0.982:0.05892)0.468:0.02756)0.885:0.04440)0.995:0.12817,(((((((159135714__Desmodesmus__sp.__EH32:0.00014,15216662__Desmodesmus__pannonicus:0.00015)0.756:0.00386,(((15055107__Desmodesmus__pirkollei:0.0,89515375__Desmodesmus__pirkollei:0.0):0.01710,4972022__Desmodesmus__lefevrei:0.00634)0.860:0.01959,((159135716__Desmodesmus__sp.__EH1:0.01566,((89515369__Desmodesmus__hystrix:0.00014,40288340__Desmodesmus__hystrix:0.00014)0.727:0.00015,(12055746__Desmodesmus__hystrix:0.00014,40288341__Desmodesmus__hystrix:0.00014)0.000:0.00015)0.950:0.01589)0.745:0.00350,(159135715__Desmodesmus__sp.__ET8a:0.01148,(89515344__Desmodesmus__sp.__NDem6/3P-3d:0.0,89515345__Desmodesmus__sp.__Tow6/16T-10W:0.0):0.01963)0.851:0.00781)0.812:0.00943)0.847:0.01117)0.986:0.03489,(4972023__Desmodesmus__sp.__Hegewald__1987-51:0.02369,((89515352__Desmodesmus__arthrodesmiformis:0.0,89515353__Desmodesmus__arthrodesmiformis:0.0):0.00016,((89515354__Desmodesmus__arthrodesmiformis:0.0,89515355__Desmodesmus__arthrodesmiformis:0.0):0.00355,4972024__Desmodesmus__arthrodesmiformis:0.02369)0.651:0.00026)0.958:0.01660)0.759:0.00600)0.942:0.02403,((((((40288344__Desmodesmus__communis:0.0,40288339__Desmodesmus__communis:0.0):0.00014,(159135719__Desmodesmus__communis:0.00386,(210139134__Desmodesmus__communis:0.00387,(159135720__Desmodesmus__communis:0.00014,(40287876__Desmodesmus__communis:0.00768,159135732__Desmodesmus__communis:0.00384)0.000:0.00014)0.859:0.00383)0.000:0.00014)0.915:0.00833)0.000:0.00015,159135717__Desmodesmus__communis:0.00014)0.998:0.00014,(((12055737__Scenedesmus__quadricauda:0.0,43348981__Desmodesmus__maximus:0.0):0.01983,23394013__Desmodesmus__maximus:0.00959)0.899:0.01553,((((12055742__Desmodesmus__perforatus:0.00014,(23394014__Desmodesmus__perforatus:0.00014,(23394018__Desmodesmus__perforatus:0.00014,(23394020__Desmodesmus__perforatus:0.0,23394019__Desmodesmus__perforatus:0.0):0.00399)0.876:0.00775)0.000:0.00014)0.906:0.00016,23394015__Desmodesmus__perforatus:0.00396)0.000:0.00014,(23394016__Desmodesmus__perforatus:0.0,23394017__Desmodesmus__perforatus:0.0):0.00397)0.946:0.01727,((23394024__Desmodesmus__tropicus:0.00461,159135721__Desmodesmus__sp.__ET27b:0.00016)0.915:0.01475,((87245052__Desmodesmus__tropicus:0.0,23394022__Desmodesmus__tropicus:0.0,23394021__Desmodesmus__tropicus:0.0):0.00399,(23394025__Desmodesmus__tropicus:0.00014,23394023__Desmodesmus__tropicus:0.00799)0.000:0.00016)0.980:0.02801)0.746:0.00527)0.890:0.01584)0.999:0.07676)0.899:0.00830,40288342__Desmodesmus__communis:0.00015)0.833:0.00015,12055745__Scenedesmus__sp.__NIOO-MV3:0.00014)0.987:0.04001)0.758:0.01183,(((12055734__Desmodesmus__communis:0.01742,(89515367__Desmodesmus__asymmetricus:0.00416,(89515395__Desmodesmus__asymmetricus:0.00014,12055743__Scenedesmus__jovais:0.00014)0.771:0.00398)0.777:0.00773)0.867:0.01778,((15620765__Desmodesmus__sp.__CL1:0.01679,(89515370__Desmodesmus__sp.__Mary6/3T-2d:0.00404,(89515371__Desmodesmus__sp.__Tow10/11T-2W:0.00403,159135713__Desmodesmus__sp.__ET2:0.00406)0.000:0.00014)0.377:0.00015)0.904:0.01261,(159135712__Desmodesmus__sp.__EH21:0.00365,169798019__Desmodesmus__sp.__MAT-2008c:0.01281)0.907:0.01276)0.988:0.05348)0.999:0.11080,((89515340__Desmodesmus__sp.__Tow8/18P-4W:0.00014,89515341__Desmodesmus__sp.__WTwin8/18P-2d:0.00385)0.886:0.01727,(12055739__Scenedesmus__aldevei:0.00767,(159135711__Desmodesmus__sp.__EH25b:0.00377,((89515384__Desmodesmus__cuneatus:0.0,89515385__Desmodesmus__cuneatus:0.0):0.00016,159135710__Desmodesmus__sp.__ET14:0.00378)0.294:0.00015)0.711:0.00376)0.848:0.01948)0.511:0.03051)0.718:0.02051)0.990:0.07588,((((40288333__Desmodesmus__pleiomorphus:0.00015,(159135731__Desmodesmus__pleiomorphus:0.00014,(56122680__Desmodesmus__pleiomorphus:0.00014,40288334__Desmodesmus__pleiomorphus:0.00401)0.217:0.00014)0.823:0.00394)0.822:0.00951,(40288335__Desmodesmus__pleiomorphus:0.00820,((159135729__Desmodesmus__sp.__EH42:0.00801,((89515348__Desmodesmus__sp.__Tow8/18P-3W:0.00015,((89515383__Desmodesmus__sp.__Tow10/11T-8W:0.0,89515382__Desmodesmus__sp.__Tow6/16T-15W:0.0):0.00014,89515381__Desmodesmus__sp.__Tow6/16T-9W:0.00014)0.912:0.00789)0.955:0.01205,((159135728__Desmodesmus__sp.__ET53:0.0,89515350__Desmodesmus__sp.__Tow6/16T-16W:0.0,89515349__Desmodesmus__sp.__Itas6/3T-2d:0.0):0.00014,12055747__Scenedesmus__sp.__NIOO-MV5:0.00014)0.798:0.00409)0.787:0.00402)0.660:0.00014,((((12055744__Desmodesmus__pannonicus:0.00015,159135733__Desmodesmus__armatus:0.00014)0.985:0.00014,((89515339__Desmodesmus__armatus:0.0,89515338__Desmodesmus__armatus:0.0):0.00402,((159135734__Desmodesmus__armatus:0.0,159135735__Desmodesmus__armatus:0.0):0.00014,(159135736__Desmodesmus__armatus:0.00405,159135737__Desmodesmus__armatus:0.00812)0.000:0.00014)0.461:0.00015)0.843:0.01626)0.920:0.01623,(((159135725__Desmodesmus__opoliensis:0.00403,169798015__Desmodesmus__sp.__MAT-2008a:0.02535)0.849:0.00859,(159135727__Desmodesmus__opoliensis:0.00398,((159135738__Desmodesmus__opoliensis:0.01194,159135726__Desmodesmus__opoliensis:0.00801)0.226:0.00390,159135724__Desmodesmus__sp.__ET3:0.02839)0.479:0.00015)0.840:0.00779)0.936:0.02158,((159135723__Desmodesmus__sp.__EH36:0.00014,89515366__Desmodesmus__sp.__Tow6/16T-31W:0.00014)0.992:0.03319,(89515380__Desmodesmus__komarekii:0.00397,(40288330__Desmodesmus__komarekii:0.01573,(38491399__Desmodesmus__komarekii:0.00014,12055748__Scenedesmus__longus:0.00410)0.596:0.00015)0.783:0.00392)0.725:0.00305)0.988:0.03287)0.908:0.00014)0.822:0.00888,(12055741__Desmodesmus__opoliensis:0.01217,159135730__Desmodesmus__sp.__EH69:0.01646)0.407:0.00804)0.681:0.00014)0.961:0.02130)0.641:0.00291)0.897:0.01884,((40288336__Desmodesmus__multivariabilis:0.00015,((40288343__Desmodesmus__multivariabilis:0.0,89515343__Desmodesmus__multivariabilis:0.0):0.00016,(40288338__Desmodesmus__multivariabilis:0.0,40288331__Desmodesmus__multivariabilis:0.0):0.01585)0.913:0.00380)0.817:0.00957,169798018__Desmodesmus__sp.__MAT-2008b:0.10437)0.487:0.01195)0.804:0.02273,(((40288329__Desmodesmus__subspicatus:0.00798,((40288337__Desmodesmus__subspicatus:0.0,159135722__Desmodesmus__sp.__ET51:0.0):0.00012,40288332__Desmodesmus__subspicatus:0.00014)0.764:0.00377)0.941:0.01189,12055736__Scenedesmus__abundans:0.00015)1.000:0.00015,12055735__Desmodesmus__subspicatus:0.00389)0.853:0.02205)0.894:0.04623)0.963:0.06902,(4972019__Desmodesmus__bicellularis:0.03996,((12055738__Scenedesmus__ecornis:0.0,12055740__Desmodesmus__bicellularis:0.0):0.00014,89515376__Desmodesmus__bicellularis:0.00016)0.665:0.00530)0.683:0.00997)1.000:0.13242)0.773:0.03592,((90992794__Desmodesmus__fennicus:0.0,164510421__Desmodesmus__fennicus:0.0):0.00014,(90992795__Desmodesmus__fennicus:0.0,164510422__Desmodesmus__fennicus:0.0):0.00014)1.000:0.32195)0.859:0.06494,(((((190151812__Scenedesmus__sp.__BR8a:0.00016,190151813__Scenedesmus__sp.__BR8b:0.01303)0.982:0.10954,89515368__Scenedesmus__sp.__NDem8/18T-11W:0.17853)0.948:0.09358,((4972015__Scenedesmus__raciborskii:0.04417,(39986117__Scenedesmus__obtusus:0.01273,37727740__Scenedesmus__hindakii:0.03546)0.841:0.01489)0.985:0.06990,(4972042__Tetradesmus__wisconsinensis:0.00619,(((6625510__Scenedesmus__acuminatus:0.00811,4972014__Scenedesmus__acuminatus:0.00015)0.818:0.01674,((((46241859__Scenedesmus__deserticola:0.00407,46241855__Scenedesmus__deserticola:0.00403)0.949:0.01676,(46241856__Scenedesmus__deserticola:0.00015,(46241857__Scenedesmus__deserticola:0.00016,46241858__Scenedesmus__deserticola:0.00408)0.857:0.00406)0.770:0.00397)0.996:0.03789,(((6625532__Scenedesmus__obliquus:0.0,6625508__Scenedesmus__acutus:0.0):0.00406,(((6625531__Scenedesmus__obliquus:0.0,190151815__Scenedesmus__sp.__BR2:0.0):0.00014,(6625530__Scenedesmus__obliquus:0.0,6625507__Scenedesmus__acutus:0.0):0.00406)0.000:0.00014,(6625509__Scenedesmus__naegelii:0.00014,(12055731__Scenedesmus__dimorphus:0.0,17385571__Scenedesmus__basiliensis:0.0):0.00014)0.738:0.00014)0.285:0.00016)0.891:0.00406,(89515386__Scenedesmus__obliquus:0.00395,46241851__Scenedesmus__dissociatus:0.02819)1.000:0.00014)0.928:0.00015)0.636:0.00922,(46241854__Scenedesmus__bajacalifornicus:0.00405,46241852__Scenedesmus__bajacalifornicus:0.00446)0.947:0.01992)0.860:0.01621)0.411:0.00918,4972041__Tetradesmus__wisconsinensis:0.03810)0.763:0.00784)0.818:0.03636)0.521:0.03527)0.771:0.03560,(46241850__Scenedesmus__rotundus:0.06159,(89515361__Scenedesmus__sp.__Tow8/18P-20W:0.00716,89515360__Scenedesmus__sp.__Tow6/3T-9W:0.00016)1.000:0.27515)0.553:0.04541)0.808:0.03029,((89515388__Scenedesmus__sp.__Mary9/21BT-19W:0.05164,(4972016__Enallax__acutiformis:0.00015,12055732__Enallax__acutiformis:0.01222)0.789:0.01606)0.782:0.01104,(((37727738__Scenedesmus__arcuatus:0.02602,(37727739__Scenedesmus__arcuatus:0.02016,12055733__Scenedesmus__arcuatus:0.02882)0.804:0.02161)0.897:0.02425,(4972018__Scenedesmus__pectinatus:0.01275,(4972017__Scenedesmus__pectinatus:0.00420,37727741__Scenedesmus__regularis:0.01752)0.725:0.00391)0.945:0.02030)0.469:0.00726,136054956__Scenedesmus__sp.__Antarctic:0.02472)0.952:0.02523)0.271:0.00011)0.831:0.07277)0.933:0.21899)0.282:0.10979)0.988:0.62679,((((((158325121__Chlorella__pyrenoidosa:0.20540,((37674536__Parachlorella__kessleri:0.00882,((207366650__Parachlorella__kessleri:0.0,207366681__Parachlorella__kessleri:0.0):0.00015,62997326__Chlorella__vulgaris:0.00014)0.983:0.00014)0.972:0.07381,(207366649__Parachlorella__beijerinckii:0.00014,37674535__Parachlorella__beijerinckii:0.00902)0.978:0.09896)0.937:0.08503)0.993:0.16072,((((158828583__Chlorella__variabilis:0.0,68449774__Chlorella__variabilis:0.0,74355995__Chlorella__sp.__MRBG1:0.0):0.13320,(((207366655__Chlorella__vulgaris:0.0,121489579__Chlorella__vulgaris:0.0):0.00015,(51095183__Chlorella__vulgaris:0.00401,((51095172__Chlorella__vulgaris:0.0,51095171__Chlorella__vulgaris:0.0,51095189__Chlorella__vulgaris:0.0,51095188__Chlorella__vulgaris:0.0,51095191__Chlorella__vulgaris:0.0,51095190__Chlorella__vulgaris:0.0,51095187__Chlorella__vulgaris:0.0,51095180__Chlorella__vulgaris:0.0,51095179__Chlorella__vulgaris:0.0,51095177__Chlorella__vulgaris:0.0,51095182__Chlorella__vulgaris:0.0,51095181__Chlorella__vulgaris:0.0,51095176__Chlorella__vulgaris:0.0,51095175__Chlorella__vulgaris:0.0,51095174__Chlorella__vulgaris:0.0,51095173__Chlorella__vulgaris:0.0,121489577__Chlorella__vulgaris:0.0,121489578__Chlorella__vulgaris:0.0,207366653__Chlorella__vulgaris:0.0,207366654__Chlorella__vulgaris:0.0):0.00014,(((51095185__Chlorella__vulgaris:0.0,51095184__Chlorella__vulgaris:0.0,51095186__Chlorella__vulgaris:0.0,207366636__Chlorella__vulgaris:0.0):0.00014,37674524__Chlorella__vulgaris:0.00014)0.940:0.00812,51095178__Chlorella__vulgaris:0.00402)0.000:0.00014)0.436:0.00015)0.828:0.00394)1.000:0.15228,((37674521__Lobosphaeropsis__lobophora:0.0,207366637__Lobosphaeropsis__lobophora:0.0):0.10752,37674528__Dictyosphaerium__pulchellum:0.10526)0.925:0.06735)0.437:0.04150)0.817:0.03418,((((37674531__Didymogenes__palatina:0.00015,207366644__Didymogenes__palatina:0.00014)0.990:0.06846,(37674530__Didymogenes__anomala:0.01893,207366643__Didymogenes__anomala:0.00015)0.979:0.06814)0.878:0.03191,(37674529__Dictyosphaerium__sp.__Wolf__2000-1:0.14814,(45181484__Meyerella__planktonica:0.0,45181485__Meyerella__planktonica:0.0,45181486__Meyerella__planktonica:0.0,45181487__Meyerella__planktonica:0.0):0.14223)0.450:0.03208)0.826:0.02519,(((37674523__Chlorella__sorokiniana:0.00515,(207366656__Chlorella__sorokiniana:0.0,207366657__Chlorella__sorokiniana:0.0,207366638__Chlorella__sorokiniana:0.0):0.00014)0.722:0.00972,(207366658__Chlorella__sp.__CCAP__211/90:0.12817,((207366678__Actinastrum__hantzschii:0.0,207366679__Actinastrum__hantzschii:0.0):0.11094,207366680__Actinastrum__hantzschii:0.03645)1.000:0.19245)0.765:0.03784)0.939:0.08050,169798016__Chlorella__sp.__MAT-2008a:0.14903)0.438:0.05582)0.861:0.03792)0.569:0.00331,((207366676__Micractinium__sp.__TP-2008a:0.02916,(37674526__Diacanthos__belenophorus:0.01345,207366675__Micractinium__sp.__TP-2008a:0.00014)0.998:0.10245)0.995:0.10859,((207366677__Micractinium__sp.__CCAP__248/14:0.11508,(207366673__Micractinium__sp.__CCAP__211/11F:0.0,51095192__Chlorella__vulgaris:0.0):0.11490)0.503:0.04169,((207366672__Micractinium__sp.__CCAP__248/2:0.10492,(207366674__Micractinium__sp.__CCAP__231/1:0.11195,((207366659__Micractinium__sp.__CCAP__211/92:0.01711,(158325122__Auxenochlorella__protothecoides:0.00451,((158325120__Chlorella__pyrenoidosa:0.0,221706506__Chlorella__sp.__USTB-01:0.0):0.00014,158325119__Chlorella__pyrenoidosa:0.00453)0.510:0.00014)0.987:0.05188)0.938:0.06102,((((207366664__Micractinium__pusillum:0.0,207366665__Micractinium__pusillum:0.0,207366663__Micractinium__pusillum:0.0,207366668__Micractinium__pusillum:0.0,207366669__Micractinium__pusillum:0.0,207366666__Micractinium__pusillum:0.0,207366667__Micractinium__pusillum:0.0,207366662__Micractinium__pusillum:0.0,37674532__Micractinium__pusillum:0.0,207366640__Micractinium__pusillum:0.0,121489580__Micractinium__pusillum:0.0,121489581__Micractinium__pusillum:0.0,121489582__Micractinium__pusillum:0.0):0.00014,(207366670__Micractinium__pusillum:0.0,207366671__Micractinium__pusillum:0.0):0.01230)0.930:0.03451,((37674533__Micractinium__pusillum:0.0,207366642__Micractinium__sp.__SAG__48.93:0.0):0.01855,(207366641__Micractinium__sp.__SAG__72.80:0.0,37674534__Micractinium__sp.__SAG__72.80:0.0):0.09468)0.971:0.05756)0.964:0.06552,(207366661__Micractinium__sp.__CCAP__248/13:0.02402,((207366660__Micractinium__sp.__CCAP__248/16:0.0,207366639__Micractinium__sp.__CCAP__248/7:0.0):0.00014,121489583__Micractinium__pusillum:0.00421)0.890:0.03030)0.969:0.07541)0.957:0.06691)0.011:0.02686)0.900:0.05803)0.813:0.06974,37674522__Chlorella__sorokiniana:0.10489)0.322:0.03039)0.813:0.04192)0.976:0.07086)0.957:0.08650)0.903:0.10517,((207366647__Chlorellaceae__sp.__TP-2008:0.0,207366646__Chlorellaceae__sp.__TP-2008:0.0):0.26597,(207366651__Closteriopsis__acicularis:0.00014,37674525__Closteriopsis__acicularis:0.00014)0.994:0.19484)0.350:0.09112)0.255:0.00033,207366648__Chlorellaceae__sp.__CCAP__283/3:0.14899)0.841:0.08746,(((27526737__Koliella__sempervirens:0.00014,161338477__Koliella__sempervirens:0.00014)0.926:0.12596,(27526738__Koliella__longiseta:0.04250,(217885__Pseudochlorella__sp.__CCAP__211/1A:0.03349,123692639__Pseudochlorella__pyrenoidosa:0.03463)0.964:0.06686)0.319:0.07785)0.998:0.33710,((((193807322__Botryococcus__braunii:0.03415,(193807321__Botryococcus__braunii:0.00462,44844333__Botryococcus__braunii:0.00014)0.852:0.03073)0.746:0.04764,((193807324__Botryococcus__braunii:0.01962,193807323__Botryococcus__braunii:0.02698)0.822:0.08411,193807320__Botryococcus__braunii:0.37462)0.667:0.04046)0.991:0.71246,((((157678549__Asterochloris__photobiont__L54:0.00584,58866277__Asterochloris__photobiont:0.02624)0.784:0.00848,((157678546__Asterochloris__photobiont__L55:0.00459,(157678552__Asterochloris__photobiont__L18:0.00559,((187469861__Asterochloris__sp.__PS-2007f:0.0,187469862__Asterochloris__sp.__PS-2007f:0.0,187469860__Asterochloris__sp.__PS-2007f:0.0,171850876__Asterochloris__sp.__LEP__10:0.0,171850877__Asterochloris__sp.__LEP__36:0.0):0.00015,(83265435__Asterochloris__photobiont__S3:0.00014,(((187469846__Trebouxia__irregularis:0.0,187469845__Trebouxia__irregularis:0.0,53854217__Asterochloris__photobiont__MN352:0.0,53854218__Asterochloris__photobiont__MN350:0.0,53854219__Asterochloris__photobiont__MN274:0.0,53854223__Asterochloris__photobiont__MN354:0.0,53854224__Asterochloris__photobiont__MN611:0.0,53854216__Asterochloris__photobiont__MN356:0.0,53854212__Asterochloris__photobiont__MN749:0.0,53854210__Asterochloris__photobiont__MN751:0.0,53854214__Asterochloris__photobiont__MN433:0.0):0.00014,((51863522__Asterochloris__photobiont__RY824:0.0,53854213__Asterochloris__photobiont__MN610:0.0):0.00560,(187469844__Trebouxia__glomerata:0.0,51863521__Asterochloris__photobiont__RY658:0.0,53854227__Asterochloris__photobiont__MN946:0.0,53854226__Asterochloris__photobiont__MN945:0.0,53854220__Asterochloris__photobiont__MN288:0.0,53854221__Asterochloris__photobiont__MN400:0.0,53854222__Asterochloris__photobiont__MN459:0.0,53854225__Asterochloris__photobiont__MN944:0.0,53854211__Asterochloris__photobiont__MN750:0.0,53854215__Asterochloris__photobiont__MN360:0.0,53854228__Asterochloris__photobiont__MN550:0.0,53854229__Asterochloris__photobiont__MN826:0.0,255653883__Trebouxia__irregularis:0.0):0.00014)0.838:0.00557)0.971:0.02295,((((((((187469847__Trebouxia__italiana:0.00014,255653882__Trebouxia__glomerata:0.00550)0.924:0.01114,((51863537__Asterochloris__photobiont__RY967:0.00560,((94483223__Asterochloris__photobiont__RY1128:0.0,187469852__Asterochloris__sp.__PS-2007e:0.0,51863539__Asterochloris__photobiont__RY836:0.0,51863534__Asterochloris__photobiont__RY765:0.0,51863536__Asterochloris__photobiont__RY581:0.0,187469857__Asterochloris__sp.__PS-2007e:0.0,187469855__Asterochloris__sp.__PS-2007e:0.0,187469856__Asterochloris__sp.__PS-2007e:0.0,187469853__Asterochloris__sp.__PS-2007e:0.0,187469854__Asterochloris__sp.__PS-2007e:0.0):0.00014,((((94483221__Asterochloris__photobiont__RY1240:0.0,94483220__Asterochloris__photobiont__RY1242:0.0):0.00560,(((94483219__Asterochloris__photobiont__RY1163:0.00560,51863541__Asterochloris__photobiont__RY242:0.00014)0.242:0.00014,(94483222__Asterochloris__photobiont__RY1160:0.0,51863540__Asterochloris__photobiont__RY762:0.0,51863543__Asterochloris__photobiont__RY968:0.0):0.00014)0.077:0.00014,51863542__Asterochloris__photobiont__RY650:0.00561)0.000:0.00014)0.000:0.00016,58866279__Asterochloris__photobiont:0.00014)0.855:0.00912,51863538__Asterochloris__photobiont__RY1011:0.01161)0.065:0.00014)0.000:0.00014)0.217:0.00014,51863535__Asterochloris__photobiont__RY666:0.00559)0.460:0.00014)0.809:0.00011,51863544__Asterochloris__photobiont__RY616:0.00559)0.841:0.00908,(187469950__Asterochloris__sp.__PS-2007a:0.00222,187469843__Asterochloris__sp.__PS-2007c:0.01920)0.799:0.01124)0.963:0.00013,((187469858__Trebouxia__magna:0.00162,157678557__Asterochloris__photobiont__P1:0.00014)1.000:0.00395,(157678531__Asterochloris__photobiont__L70:0.00014,(157678535__Asterochloris__photobiont__L3:0.00014,((187469840__Asterochloris__sp.__PS-2007b:0.0,187469842__Asterochloris__sp.__PS-2007b:0.0,187469841__Asterochloris__sp.__PS-2007b:0.0):0.00014,((157678528__Asterochloris__photobiont__L30:0.0,157678536__Asterochloris__photobiont__L4:0.0,157678545__Asterochloris__photobiont__L63:0.0):0.00014,(157678529__Asterochloris__photobiont__L36:0.0,157678526__Asterochloris__photobiont__L16:0.0,157678525__Asterochloris__photobiont__L6:0.0,157678533__Asterochloris__photobiont__142:0.0,157678541__Asterochloris__photobiont__L15:0.0,157678542__Asterochloris__photobiont__L78:0.0,157678543__Asterochloris__photobiont__153:0.0,157678544__Asterochloris__photobiont__158:0.0,157678537__Asterochloris__photobiont__L7:0.0,157678538__Asterochloris__photobiont__L9:0.0,157678539__Asterochloris__photobiont__L10:0.0,157678540__Asterochloris__photobiont__L12:0.0,157678551__Asterochloris__photobiont__L11:0.0,157678550__Asterochloris__photobiont__LOMA:0.0):0.00014)0.959:0.00014)0.758:0.00014)0.145:0.00016)0.928:0.01679)0.798:0.00555)0.742:0.01397,(94483225__Asterochloris__photobiont__RY1157:0.01688,((187469859__Asterochloris__phycobiontica:0.0,171850874__Asterochloris__phycobiontica:0.0,171850875__Asterochloris__phycobiontica:0.0):0.00015,((94483226__Asterochloris__photobiont__RY1129:0.0,94483227__Asterochloris__photobiont__RY1234:0.0):0.00015,94483228__Asterochloris__photobiont__RY1231:0.01150)0.854:0.00554)0.000:0.00015)0.834:0.00558)0.978:0.00015,(157678548__Asterochloris__photobiont__140:0.01129,(187469839__Trebouxia__excentrica:0.00552,((187469851__Asterochloris__sp.__PS-2007d:0.0,187469850__Asterochloris__sp.__PS-2007d:0.0,187469849__Asterochloris__sp.__PS-2007d:0.0,187469848__Asterochloris__sp.__PS-2007d:0.0):0.00014,157678553__Asterochloris__photobiont__157:0.00011)0.933:0.01112)0.992:0.00016)0.927:0.00545)1.000:0.00016,(83265436__Asterochloris__photobiont__S4:0.01172,((219812565__Asterochloris__photobiont:0.0,219813145__Asterochloris__photobiont:0.0):0.02293,255653880__Trebouxia__erici:0.00014)0.938:0.01750)0.794:0.00532)0.175:0.00621)0.756:0.00602)0.000:0.00014)0.587:0.00015)0.709:0.00202)0.930:0.01768,(((58866278__Asterochloris__photobiont__CLA1:0.01159,(((51863525__Asterochloris__photobiont__RY918:0.00014,((51863532__Asterochloris__photobiont__RY1004:0.00556,(157678523__Asterochloris__photobiont__CI2:0.00563,(58866275__Asterochloris__photobiont:0.00565,51863530__Asterochloris__photobiont__RY1010:0.00014)0.024:0.00014)0.000:0.00014)0.431:0.00014,51863523__Asterochloris__photobiont__RY941:0.00555)0.000:0.00014)0.452:0.00014,(94483229__Asterochloris__photobiont__RY1212:0.0,51863531__Asterochloris__photobiont__RY999:0.0,51863533__Asterochloris__photobiont__RY911:0.0,51863529__Asterochloris__photobiont__RY838:0.0,51863528__Asterochloris__photobiont__RY921:0.0,51863527__Asterochloris__photobiont__RY807:0.0,51863526__Asterochloris__photobiont__RY976:0.0,51863524__Asterochloris__photobiont__RY798:0.0):0.00014)0.000:0.00014,94483230__Asterochloris__photobiont__RY1099:0.00555)0.000:0.00014)0.841:0.00612,94483224__Asterochloris__photobiont__RY1225:0.00014)0.000:0.00014,58866276__Asterochloris__photobiont:0.00014)0.819:0.00613)0.504:0.00016)0.674:0.01222,83265433__Asterochloris__photobiont__S1:0.02315)0.789:0.70208,189038677__Dictyochloropsis__symbiontica:2.26135)0.708:0.39907)0.839:0.22290,(((34559470__Coccomyxa__sp.__C20:0.00015,((34559467__Coccomyxa__sp.__C7:0.0,34559462__Coccomyxa__sp.__C8:0.0,34559460__Coccomyxa__sp.__C13:0.0):0.00015,(34559458__Coccomyxa__sp.__C10:0.00016,(34559464__Coccomyxa__sp.__C2:0.00015,34559459__Coccomyxa__sp.__C1:0.00554)0.435:0.00557)0.917:0.00548)0.917:0.00552)0.824:0.00550,((34559456__Coccomyxa__sp.__C12:0.00014,34559463__Coccomyxa__sp.__C15:0.00529)0.565:0.00016,(((34559472__Coccomyxa__sp.__C14:0.0,34559466__Coccomyxa__sp.__C5:0.0):0.00014,(34559465__Coccomyxa__sp.__C4:0.00014,(34559469__Coccomyxa__sp.__C19:0.0,34559468__Coccomyxa__sp.__C9:0.0,34559461__Coccomyxa__sp.__C6:0.0,34559457__Coccomyxa__sp.__C18:0.0):0.00011)0.657:0.00014)0.506:0.00015,(37595483__Coccomyxa__subellipsoidea:0.00014,34559471__Coccomyxa__sp.__C16:0.00014)0.850:0.00520)0.917:0.00516)0.000:0.00016)0.889:0.10606,(37595482__Coccomyxa__peltigerae:0.05304,37595484__Coccomyxa__rayssiae:0.08423)0.912:0.14675)0.908:0.27325)0.896:0.19754)0.483:0.04094)0.989:0.60464,((62183525__Oedogonium__donnellii:0.30668,((((62183529__Oedogonium__cardiacum:0.06970,(89574209__Oedogonium__sp.__L3:0.00869,(62183526__Oedogonium__calliandrum:0.02241,62183527__Oedogonium__foveolatum:0.01760)0.001:0.00015)0.914:0.05359)0.984:0.11452,62183531__Bulbochaete__rectangularis:0.14526)0.824:0.03824,((91221289__Oedocladium__prescottii:0.08751,((62183524__Oedogonium__borisianum:0.02396,(71482663__Oedogonium__eminens:0.00859,(77176662__Oedogonium__undulatum:0.00470,77176660__Oedogonium__brevicingulatum:0.00568)0.285:0.00014)0.974:0.03691)0.940:0.03423,((((89574214__Oedogonium__pakistanense:0.0,89574213__Oedogonium__sp.__M3:0.0):0.01023,((71482662__Oedogonium__nodulosum:0.03220,(71482664__Oedogonium__subdissimile:0.00014,62183534__Oedogonium__crispum:0.03307)0.929:0.01735)0.785:0.00577,(62183533__Oedogonium__fragile:0.01543,(89574212__Oedogonium__brevicingulatum:0.0,62183532__Oedogonium__vaucherii:0.0):0.02379)0.780:0.00462)0.946:0.01429)0.640:0.00124,(89574211__Oedogonium__sp.__L7:0.00908,(62183528__Oedogonium__geniculatum:0.00625,(89574210__Oedogonium__sp.__L4:0.00015,77176661__Oedogonium__tenerum:0.00014)0.824:0.00855)0.684:0.00954)0.620:0.00440)0.952:0.03450,(89574208__Oedogonium__subplagiostomum:0.04701,62183530__Oedogonium__angustistomum:0.10865)0.845:0.02433)0.896:0.03234)0.274:0.02968)0.602:0.02741,71482661__Oedogonium__cylindrosporum:0.12440)0.406:0.02586)0.851:0.03817,62183535__Oedogonium__oblongum:0.06258)0.874:0.11114)0.928:0.27624,(14139929__Chlamydomonas__hedleyi:0.34721,(((18025101__Wislouchiella__planctonica:0.10225,(((((87047608__Dunaliella__sp.__SPMO__211-2:0.14354,((((87047595__Dunaliella__sp.__SPMO__112-4:0.0,87047594__Dunaliella__sp.__SPMO__112-3:0.0,87047606__Dunaliella__sp.__SPMO__207-3:0.0):0.02751,((87047598__Dunaliella__sp.__SPMO__200-3:0.0,87047602__Dunaliella__sp.__SPMO__201-4:0.0,87047596__Dunaliella__sp.__SPMO__128-2:0.0,87047603__Dunaliella__sp.__SPMO__201-5:0.0):0.00429,87047601__Dunaliella__sp.__SPMO__201-3:0.00014)0.896:0.01804)0.956:0.03203,((87047590__Dunaliella__sp.__FL1:0.02331,((87047586__Dunaliella__sp.__CCMP220:0.00873,87047591__Dunaliella__sp.__SPMO__109-1:0.01196)0.986:0.04296,((87047593__Dunaliella__sp.__SPMO__112-2:0.0,87047592__Dunaliella__sp.__SPMO__112-1:0.0):0.01507,(87047607__Dunaliella__sp.__SPMO__210-3:0.00014,(87047575__Chlorosarcinopsis__gelatinosa:0.00014,87047609__Dunaliella__sp.__SPMO__300-4:0.00423)0.856:0.00423)0.999:0.05371)0.884:0.01921)0.902:0.01985)0.856:0.01363,87047604__Dunaliella__sp.__SPMO__201-6:0.02428)0.120:0.00786)0.958:0.04671,(((16596845__Dunaliella__parva:0.02621,((87047599__Dunaliella__sp.__SPMO__200-8:0.02561,((87047600__Dunaliella__sp.__SPMO__201-2:0.0,87047597__Dunaliella__sp.__SPMO__200-2:0.0):0.00822,61200914__Dunaliella__viridis:0.00430)0.277:0.00016)0.929:0.01397,(56578597__Dunaliella__viridis:0.02041,((87047589__Dunaliella__viridis:0.00016,16596834__Dunaliella__viridis:0.00014)0.982:0.02661,(87047612__Dunaliella__sp.__SPMO__601-1:0.00014,(58339343__Dunaliella__viridis:0.00928,205371719__Dunaliella__sp.__ABRIINW__U2/1:0.00953)1.000:0.00283)0.765:0.00570)0.492:0.00821)0.770:0.00699)0.767:0.00394)0.817:0.00409,(61200913__Dunaliella__viridis:0.01282,((87047574__Dunaliella__sp.__BSF3:0.0,87047572__Dunaliella__sp.__BSF1:0.0,87047573__Dunaliella__sp.__BSF2:0.0,87047610__Dunaliella__sp.__SPMO__300-5:0.0,87047611__Dunaliella__sp.__SPMO__600-1:0.0):0.00014,(87047614__Dunaliella__sp.__SPMO__980625-IE:0.0,87047613__Dunaliella__sp.__SPMO__BP3:0.0,87047605__Dunaliella__sp.__SPMO__202-4:0.0):0.00832)0.000:0.00014)0.857:0.00015)0.972:0.05046,(197290646__Dunaliella__sp.__ABRIINW__M1/2:0.01867,87047578__Dunaliella__sp.__CCMP367:0.02583)1.000:0.12306)0.725:0.01031)0.641:0.01726)0.820:0.03204,(((2645739__Dunaliella__sp.__006:0.00842,16596837__Dunaliella__salina:0.00016)0.997:0.07222,(47499297__Dunaliella__salina:0.02584,((145587829__Dunaliella__salina:0.01644,(205361369__Dunaliella__salina:0.00014,33333776__Dunaliella__salina:0.00014)0.000:0.00014)0.898:0.00832,(205371718__Dunaliella__sp.__ABRIINW__U1/1:0.00014,(87047576__Dunaliella__bardawil:0.00014,(254838316__Dunaliella__salina:0.00014,((33333774__Dunaliella__salina:0.00014,33333772__Dunaliella__salina:0.00014)0.000:0.00014,(16596840__Dunaliella__bardawil:0.01282,(71482594__Dunaliella__salina:0.00416,(46250926__Dunaliella__salina:0.0,71482593__Dunaliella__salina:0.0,71482595__Dunaliella__salina:0.0,71482596__Dunaliella__salina:0.0,71482598__Dunaliella__salina:0.0,71482597__Dunaliella__salina:0.0):0.00014)0.000:0.00014)0.381:0.00014)0.578:0.00014)0.902:0.00014)0.765:0.00015)0.935:0.01246)0.875:0.00015)0.610:0.02176)0.958:0.04259,(47499296__Dunaliella__salina:0.03919,(151573027__Dunaliella__salina:0.02492,(16596838__Dunaliella__salina:0.02985,(33333770__Dunaliella__salina:0.00016,16596839__Dunaliella__salina:0.00014)0.816:0.00015)0.764:0.00897)0.956:0.04072)0.788:0.01210)0.569:0.02995)0.815:0.00017,(16596835__Dunaliella__pseudosalina:0.01255,(197290927__Dunaliella__sp.__ABRIINW__M1/1:0.01634,(145587828__Dunaliella__salina:0.02096,(87047582__Dunaliella__parva:0.00015,(49073091__Dunaliella__salina:0.00418,16596836__Dunaliella__salina:0.00415)0.737:0.00015)0.860:0.00823)0.869:0.00869)0.945:0.02107)0.916:0.01849)0.478:0.01773,(56578596__Dunaliella__tertiolecta:0.00014,(((((55979209__Dunaliella__tertiolecta:0.0,51035303__Dunaliella__maritima:0.0,51035304__Dunaliella__sp.__SAG19.6:0.0,50952902__Dunaliella__primolecta:0.0,51035302__Dunaliella__minuta:0.0,77955899__Dunaliella__tertiolecta:0.0,47933783__Dunaliella__tertiolecta:0.0,16596846__Dunaliella__peircei:0.0,16596843__Dunaliella__parva:0.0,16596841__Dunaliella__tertiolecta:0.0,77539931__Dunaliella__polymorpha:0.0,77539932__Dunaliella__quartolecta:0.0,71482599__Dunaliella__bardawil:0.0,71482602__Dunaliella__sp.__hd10:0.0,71482600__Dunaliella__primolecta:0.0,71482601__Dunaliella__parva:0.0,76097092__Dunaliella__bioculata:0.0):0.00014,(16596844__Dunaliella__parva:0.00919,16596842__Dunaliella__tertiolecta:0.00847)0.432:0.00012)0.603:0.00015,(87047585__Dunaliella__sp.__CCMP1923:0.0,87047583__Dunaliella__primolecta:0.0,87047588__Dunaliella__tertiolecta:0.0,87047577__Dunaliella__bioculata:0.0,87047587__Dunaliella__tertiolecta:0.0,87047584__Dunaliella__sp.__CCMP1641:0.0):0.00014)0.527:0.00014,145587830__Dunaliella__tertiolecta:0.00014)0.000:0.00014,2627284__Dunaliella__tertiolecta:0.00843)0.938:0.00981)0.933:0.03258)0.755:0.03096,((87047581__Halosarcinochlamys__cherokeensis:0.19230,(1144512__Spongiochloris__spongiosa:0.14539,87047579__Chlamydomonas__applanata:0.07501)0.996:0.20996)0.646:0.03817,(5107925__Chloromonas__playfairii:0.16325,2645740__Pyrobotrys__stellata:0.18754)0.943:0.09889)0.883:0.07042)1.000:0.19955)0.847:0.05342,(((18025116__Phacotus__lenticularis:0.05481,18025108__Phacotus__sp.__UTEX__LB__236:0.01079)0.922:0.06519,((((18025115__Phacotus__lenticularis:0.0,18025114__Phacotus__lenticularis:0.0,18025112__Phacotus__lenticularis:0.0,18025113__Phacotus__lenticularis:0.0):0.00798,((18025125__Phacotus__lenticularis:0.0,18025123__Phacotus__lenticularis:0.0,18025124__Phacotus__lenticularis:0.0):0.00519,18025122__Phacotus__lenticularis:0.00397)0.338:0.01682)0.960:0.03411,((18025128__Phacotus__lenticularis:0.0,18025127__Phacotus__lenticularis:0.0,18025126__Phacotus__lenticularis:0.0):0.03150,((18025132__Phacotus__lenticularis:0.0,18025135__Phacotus__lenticularis:0.0,18025136__Phacotus__lenticularis:0.0,18025133__Phacotus__lenticularis:0.0,18025134__Phacotus__lenticularis:0.0,18025137__Phacotus__lenticularis:0.0,18025131__Phacotus__lenticularis:0.0,18025130__Phacotus__lenticularis:0.0):0.00449,18025129__Phacotus__lenticularis:0.00015)0.836:0.01190)0.871:0.02280)0.948:0.05148,(18025117__Phacotus__lenticularis:0.05641,(18025120__Phacotus__lenticularis:0.00016,(((18025121__Phacotus__lenticularis:0.00014,18025119__Phacotus__lenticularis:0.00927)0.908:0.00015,(18025110__Phacotus__lenticularis:0.0,18025109__Phacotus__lenticularis:0.0,18025111__Phacotus__lenticularis:0.0):0.00014)0.442:0.00014,18025118__Phacotus__lenticularis:0.05311)0.825:0.00459)0.743:0.00733)0.808:0.02420)0.902:0.05996)0.954:0.07584,(18025107__Phacotus__sphaericus:0.0,18025106__Phacotus__sphaericus:0.0,18025105__Phacotus__sphaericus:0.0,18025104__Phacotus__sphaericus:0.0,18025103__Phacotus__sphaericus:0.0,18025102__Phacotus__sphaericus:0.0):0.15536)0.606:0.00952)0.811:0.05462,((((13274449__Chlamydomonas__allensworthii:0.00497,(13274448__Chlamydomonas__allensworthii:0.00014,13274450__Chlamydomonas__allensworthii:0.00497)0.000:0.00015)0.716:0.00503,((13274452__Chlamydomonas__allensworthii:0.01595,(13274451__Chlamydomonas__allensworthii:0.00524,(13274447__Chlamydomonas__allensworthii:0.00526,13274446__Chlamydomonas__allensworthii:0.00014)0.130:0.00527)0.858:0.00016)0.911:0.02034,((2627282__Chlamydomonas__allensworthii:0.0,2645746__Chlamydomonas__allensworthii:0.0):0.01555,2645745__Chlamydomonas__allensworthii:0.00014)0.970:0.02785)0.042:0.00486)0.939:0.09505,((87047580__Dunaliella__lateralis:0.00014,16596847__Dunaliella__lateralis:0.00014)0.977:0.10491,(111073389__Chlamydomonas__ulvaensis:0.13427,(2645754__Lobochlamys__culleus:0.00014,(2627275__Lobochlamys__culleus:0.07041,2645753__Chlamydomonas__reinhardtii:0.00016)0.841:0.00477)0.971:0.08691)0.915:0.07141)0.849:0.04320)0.985:0.13997,((111073396__Chlamydomonas__pygmaea:0.16059,((111073393__Chlamydomonas__asymmetrica:0.00015,2627273__Chlamydomonas__asymmetrica:0.01706)0.987:0.15873,(111073394__Chlamydomonas__minuta:0.00014,(229258272__Chlamydomonas__sp.__HTL-D:0.01814,229258273__Chlamydomonas__sp.__HTL-10:0.01366)0.932:0.01919)0.954:0.12618)0.931:0.11937)0.996:0.26109,((((111073399__Chlamydomonas__typica:0.04697,2627278__Chlamydomonas__sphaeroides:0.03610)0.999:0.27212,(((111073404__Chlamydomonas__debaryana:0.00837,2627279__Chlamydomonas__komma:0.00871)0.917:0.07428,111073390__Chlamydomonas__parallestriata:0.18132)0.761:0.04360,2627274__Chlamydomonas__callosa:0.23443)0.090:0.06481)0.586:0.07831,(((((((((2982760__Astrephomene__gubernaculifera:0.01365,(3192576__Astrephomene__gubernaculifera:0.00015,2982761__Astrephomene__perforata:0.24336)0.976:0.03765)0.083:0.00015,2982757__Astrephomene__gubernaculifera:0.05521)0.670:0.01314,2982752__Astrephomene__gubernaculifera:0.01179)0.861:0.01269,(2982759__Astrephomene__gubernaculifera:0.01360,2982758__Astrephomene__gubernaculifera:0.00015)0.969:0.03514)0.258:0.01019,(2982756__Astrephomene__gubernaculifera:0.00016,(2982754__Astrephomene__gubernaculifera:0.00853,(2982753__Astrephomene__gubernaculifera:0.00014,2982755__Astrephomene__gubernaculifera:0.00425)0.000:0.00015)0.848:0.00463)0.858:0.02675)1.000:0.22087,((6066288__Paulschulzia__pseudovolvox:0.06323,111073395__Chlamydomonas__gyrus:0.13007)1.000:0.20186,((((4007508__Yamagishiella__unicocca:0.00421,((4007510__Yamagishiella__unicocca:0.0,4007511__Yamagishiella__unicocca:0.0):0.00014,4007509__Yamagishiella__unicocca:0.00418)0.099:0.00016)0.739:0.01049,(((((19569580__Eudorina__sp.__Chile-3:0.04803,(19569582__Eudorina__elegans:0.02268,(6066298__Eudorina__elegans:0.02749,19569583__Eudorina__sp.__Suz:0.02544)0.946:0.03957)0.725:0.04274)0.971:0.08930,(19569579__Eudorina__sp.__Seekonk:0.11405,((4007505__Eudorina__elegans:0.15931,(6066297__Eudorina__elegans:0.00773,19569581__Eudorina__elegans:0.00014)0.902:0.05125)0.743:0.03533,253749356__Volvox__africanus:0.65808)0.039:0.01815)0.007:0.01887)1.000:0.27201,((((19569568__Eudorina__elegans:0.0,4007493__Eudorina__elegans:0.0,4007494__Eudorina__elegans:0.0,4007495__Eudorina__elegans:0.0):0.01922,(197097044__Eudorina__peripheralis:0.00016,(197097043__Eudorina__peripheralis:0.00015,19569569__Eudorina__unicocca:0.00402)0.906:0.00404)0.844:0.02033)0.976:0.07552,((19569576__Eudorina__elegans:0.00015,(19569572__Eudorina__elegans:0.00015,((19569577__Eudorina__elegans:0.0,19569578__Eudorina__elegans:0.0):0.00727,19569575__Eudorina__elegans:0.00014)0.844:0.00361)0.988:0.01534)0.886:0.01337,((4007504__Eudorina__illinoisensis:0.07781,19569570__Eudorina__sp.__China-6:0.00015)0.826:0.00391,(19569571__Eudorina__sp.__Hono:0.0,19569573__Eudorina__elegans:0.0,19569574__Eudorina__elegans:0.0,4007503__Eudorina__elegans:0.0):0.00015)0.834:0.01002)1.000:0.20407)0.701:0.01655,(((197097042__Eudorina__unicocca:0.0,4007496__Eudorina__elegans:0.0,197097041__Eudorina__unicocca:0.0):0.04884,(4007531__Eudorina__unicocca:0.05068,(4007532__Eudorina__elegans:0.00415,4007498__Eudorina__elegans:0.00014)0.882:0.02034)0.932:0.03900)0.991:0.10327,(6066299__Eudorina__illinoisensis:0.02193,4007506__Pleodorina__indica:0.02917)0.980:0.09362)0.556:0.03537)0.859:0.05727)0.967:0.11349,((14091688__Yamagishiella__unicocca:0.01091,((14091690__Yamagishiella__unicocca:0.00014,4007507__Yamagishiella__unicocca:0.00874)0.251:0.01018,14091689__Yamagishiella__unicocca:0.04993)0.430:0.01811)0.691:0.01185,14091687__Yamagishiella__unicocca:0.01431)0.977:0.06911)0.753:0.01620,(14091692__Yamagishiella__unicocca:0.01729,14091691__Yamagishiella__unicocca:0.00016)0.878:0.01307)0.830:0.02079)0.996:0.19992,((((((14091696__Pandorina__morum:0.0,14091698__Pandorina__morum:0.0,14091699__Pandorina__morum:0.0):0.00014,14091697__Pandorina__morum:0.00887)0.934:0.05558,(((6066293__Pandorina__morum:0.00014,14091706__Pandorina__morum:0.00436)0.015:0.00014,(14091705__Pandorina__morum:0.03765,(6066295__Pandorina__morum:0.00454,4007529__Pandorina__morum:0.00440)0.990:0.04252)0.876:0.01906)0.236:0.00897,((3758539__Pandorina__morum:0.00423,4007528__Pandorina__morum:0.00015)0.935:0.01669,14091707__Pandorina__morum:0.03852)0.730:0.00619)0.869:0.03290)0.991:0.12091,((4007513__Pandorina__morum:0.07131,(4007522__Pandorina__morum:0.11284,(4007523__Pandorina__morum:0.01575,4007524__Pandorina__morum:0.02639)0.973:0.08518)0.983:0.11254)0.975:0.11720,((((14165188__Pandorina__morum:0.13201,14165184__Pandorina__morum:0.11356)0.893:0.06528,((14091704__Pandorina__morum:0.01711,14091703__Pandorina__morum:0.00564)1.000:0.28947,(14029196__Pandorina__colemaniae:0.21868,4007514__Pandorina__morum:0.13618)0.857:0.07690)0.858:0.07754)0.601:0.04352,(14091685__Volvulina__boldii:0.10049,(4007525__Pandorina__morum:0.01341,(4007526__Pandorina__morum:0.00015,4007527__Pandorina__morum:0.00921)0.765:0.00014)0.938:0.07086)0.993:0.15404)0.767:0.03356,14091712__Pandorina__morum:0.24150)0.830:0.04256)0.386:0.04265)0.289:0.02545,4106858__Pandorina__morum:0.24892)0.909:0.10193,(253749359__Volvox__barberi:0.39594,(14091694__Pandorina__morum:0.07748,(14091695__Pandorina__morum:0.01773,(4007512__Pandorina__morum:0.02852,((3192574__Pandorina__morum:0.0,3192575__Pandorina__morum:0.0):0.01916,14091686__Volvulina__compacta:0.00764)0.874:0.01469)0.839:0.01767)0.144:0.03853)0.922:0.12683)0.654:0.09804)0.888:0.07930)0.669:0.06435,(111073400__Chlamydomonas__parallestriata:0.23831,((((14091702__Pandorina__morum:0.01281,14091701__Pandorina__morum:0.00016)0.984:0.02081,((14165183__Pandorina__morum:0.00016,(((33469503__Pandorina__morum:0.0,4007520__Pandorina__morum:0.0):0.00411,(14091708__Pandorina__morum:0.00016,4007530__Pandorina__morum:0.00014)0.958:0.01640)0.879:0.01730,4007516__Pandorina__morum:0.01764)0.973:0.00016)0.816:0.00015,(((4007518__Pandorina__morum:0.01724,4007519__Pandorina__morum:0.00828)0.499:0.00016,14165187__Pandorina__morum:0.00016)0.879:0.00832,4007533__Pandorina__morum:0.01269)0.880:0.00824)0.006:0.00016)0.903:0.01882,(4007515__Pandorina__morum:0.00014,(14165186__Pandorina__morum:0.00434,14165185__Pandorina__morum:0.00014)0.850:0.00437)0.882:0.01039)0.693:0.00912,14091709__Pandorina__morum:0.01568)0.948:0.10756)0.979:0.19158)0.730:0.07919)0.758:0.03090)0.862:0.04891,((((111073391__Chlamydomonas__petasus:0.13588,(2645755__Chlamydomonas__zebra:0.03457,(221267836__Chlamydomonas__sp.__XJU-36:0.00015,221327584__Chlamydomonas__sp.__XJU-3:0.00908)0.296:0.00016)0.999:0.16583)0.899:0.05432,111073392__Chlamydomonas__petasus:0.13389)0.797:0.03298,(111073403__Chlamydomonas__debaryana:0.02438,((111073402__Chlamydomonas__incerta:0.0,44829162__Chlamydomonas__incerta:0.0):0.05413,(2645749__Chlamydomonas__reinhardtii:0.00014,(((6598327__Chlamydomonas__reinhardtii:0.00414,(111073401__Chlamydomonas__reinhardtii:0.0,2645748__Chlamydomonas__reinhardtii:0.0,2645750__Chlamydomonas__reinhardtii:0.0,2645751__Chlamydomonas__reinhardtii:0.0,2645752__Chlamydomonas__reinhardtii:0.0):0.00407)0.136:0.00024,(111073407__Chlamydomonas__reinhardtii:0.0,111073408__Chlamydomonas__reinhardtii:0.0,111073405__Chlamydomonas__reinhardtii:0.0,111073406__Chlamydomonas__reinhardtii:0.0,111073411__Chlamydomonas__reinhardtii:0.0,111073409__Chlamydomonas__reinhardtii:0.0,111073410__Chlamydomonas__reinhardtii:0.0,111073415__Chlamydomonas__reinhardtii:0.0,111073414__Chlamydomonas__reinhardtii:0.0,111073413__Chlamydomonas__reinhardtii:0.0,111073412__Chlamydomonas__reinhardtii:0.0):0.00014)0.000:0.00019,5031531__Chlamydomonas__reinhardtii:0.00014)0.909:0.00021)0.715:0.01354)0.311:0.01904)0.983:0.07903)0.139:0.04132,2645747__Chlamydomonas__reinhardtii:0.21199)0.297:0.03205)0.331:0.02054,(((3192582__Gonium__pectorale:0.00883,((((3192587__Gonium__pectorale:0.00887,(6066289__Gonium__pectorale:0.00444,(3192584__Gonium__pectorale:0.0,2978439__Gonium__pectorale:0.0):0.00014)0.707:0.00014)0.998:0.04494,3192588__Gonium__pectorale:0.00748)0.775:0.00619,3192583__Gonium__pectorale:0.00909)0.926:0.00016,((3192580__Gonium__pectorale:0.00441,4206399__Gonium__pectorale:0.00014)0.969:0.01817,3192581__Gonium__pectorale:0.00438)0.773:0.00450)0.882:0.00458)0.813:0.00012,(3192589__Gonium__pectorale:0.00873,(2978440__Gonium__pectorale:0.00014,((3192594__Gonium__pectorale:0.0,3192579__Gonium__pectorale:0.0):0.00014,3192592__Gonium__pectorale:0.00901)0.884:0.00449)0.971:0.01840)0.745:0.00417)0.882:0.02221,(((20379184__Gonium__quadratum:0.02422,((6066291__Gonium__quadratum:0.02888,20379183__Gonium__quadratum:0.00959)0.749:0.00610,(20379182__Gonium__quadratum:0.00016,6066290__Gonium__quadratum:0.04350)0.221:0.00778)0.592:0.01620)0.967:0.04775,((3192577__Gonium__octonarium:0.0,2978438__Gonium__octonarium:0.0):0.00497,3192578__Gonium__octonarium:0.00479)0.997:0.08211)0.833:0.01773,(((2039217__Gonium__viridistellatum:0.0,6066292__Gonium__viridistellatum:0.0):0.08661,2645738__Chlamydomonas__sp.__Rt621:0.11834)0.987:0.10941,((3192593__Gonium__pectorale:0.00014,(3192591__Gonium__pectorale:0.00014,3192590__Gonium__pectorale:0.00464)0.935:0.00935)0.718:0.00467,(3192585__Gonium__pectorale:0.00014,3192586__Gonium__pectorale:0.00951)0.845:0.00963)0.930:0.02555)0.627:0.00991)0.689:0.00545)0.805:0.02769)0.892:0.05887,((2978432__Gonium__sacculiferum:0.00426,2978431__Gonium__sacculiferum:0.00014)0.970:0.04616,(((2978434__Gonium__sociale:0.00014,2978436__Gonium__sociale:0.00014)0.333:0.00015,(2978435__Gonium__sociale:0.00428,2978433__Gonium__sociale:0.01308)0.804:0.00427)0.968:0.03889,2978437__Gonium__sociale:0.05172)0.733:0.00695)0.982:0.09738)0.933:0.09970)0.590:0.04941,(2645756__Chlamydomonas__sp.__'Chile__J':0.23252,((2627276__Chlamydomonas__gelatinosa:0.38478,(111073397__Chlamydomonas__marvanii:0.04396,2645742__Chlamydomonas__cribrum:0.02627)0.861:0.06321)0.881:0.07690,(111073388__Vitreochlamys__ordinata:0.12576,111073398__Chlamydomonas__sp.__UTEX__796:0.23433)0.819:0.05864)0.665:0.05103)0.522:0.05368)0.966:0.14373)0.844:0.09130)0.740:0.04976)0.933:0.13017)0.677:0.08113)0.651:0.34798)0.514:0.17855)0.954:0.40613,((((211908514__Ulva__sp.__RZ1:0.0,208343776__Ulva__sp.__HT4:0.0):0.00014,255504593__Ulva__sp.__DYL-2009:0.01291)0.843:0.06285,((134254340__Ulva__sp.__NY117:0.0,134254344__Ulva__sp.__NY126:0.0,134254341__Ulva__sp.__NY119:0.0):0.04902,(((((32967681__Ulva__linza:0.01194,((6689902__Ulva__prolifera:0.00678,157695750__Ulva__prolifera:0.00015)0.515:0.01103,((5834546__Ulva__prolifera:0.00014,(5524624__Ulva__intestinalis:0.01349,(5524623__Ulva__clathrata:0.00014,(((((199599917__Ulva__prolifera:0.00014,((195984436__Ulva__linza:0.00014,(219932445__Ulva__linza:0.00014,((32967682__Ulva__procera:0.00014,(134254335__Ulva__procera:0.0,134254334__Ulva__procera:0.0,134254333__Ulva__procera:0.0,134254332__Ulva__procera:0.0,134254338__Ulva__procera:0.0,134254339__Ulva__procera:0.0,134254336__Ulva__procera:0.0,134254337__Ulva__procera:0.0):0.00015)0.952:0.01384,((31442270__Ulva__linza:0.0,31442271__Ulva__linza:0.0):0.00014,((208343777__Ulva__sp.__HT7:0.0,208343774__Ulva__sp.__HT1:0.0,199584165__Ulva__prolifera:0.0):0.00014,157695751__Ulva__linza:0.00015)0.428:0.00015)0.206:0.00014)0.000:0.00015)0.445:0.00015)0.339:0.00015,157695752__Ulva__linza:0.00014)0.170:0.00015)0.297:0.00014,(((222457877__Ulva__prolifera:0.00914,(222457876__Ulva__prolifera:0.00906,((222457888__Ulva__prolifera:0.00014,((134254410__Ulva__linza:0.0,134254411__Ulva__linza:0.0,134254408__Ulva__linza:0.0,134254409__Ulva__linza:0.0,134254406__Ulva__linza:0.0,134254407__Ulva__linza:0.0,134254404__Ulva__linza:0.0,134254405__Ulva__linza:0.0,134254402__Ulva__linza:0.0,134254403__Ulva__linza:0.0,222457890__Ulva__prolifera:0.0,222457889__Ulva__prolifera:0.0,222457885__Ulva__prolifera:0.0,222457887__Ulva__prolifera:0.0,222457883__Ulva__prolifera:0.0,222457884__Ulva__prolifera:0.0,222457881__Ulva__prolifera:0.0,222457880__Ulva__prolifera:0.0,222457879__Ulva__prolifera:0.0,134254295__Ulva__linza:0.0,134254294__Ulva__linza:0.0,134254293__Ulva__linza:0.0,134254299__Ulva__linza:0.0,134254298__Ulva__linza:0.0,134254297__Ulva__linza:0.0,134254296__Ulva__linza:0.0):0.00014,(208343775__Ulva__sp.__HT3:0.00024,222457886__Ulva__prolifera:0.00014)0.000:0.00031)0.000:0.00441)0.000:0.00030,222457882__Ulva__prolifera:0.00014)0.011:0.00029)0.459:0.00029)0.000:0.00027,222457878__Ulva__prolifera:0.00014)0.000:0.00022,222457891__Ulva__prolifera:0.00014)0.860:0.00021)0.832:0.01295,5524622__Ulva__linza:0.01209)1.000:0.07426,((2661009__Ulva__prolifera:0.00630,156629287__Ulva__prolifera:0.00014)0.000:0.00015,157695749__Ulva__prolifera:0.00014)0.807:0.00600)1.000:0.00014,5834547__Ulva__prolifera:0.00016)0.960:0.00015)0.406:0.00016)0.705:0.00015)0.581:0.00015,6689903__Ulva__procera:0.00014)0.763:0.04218)0.986:0.05998)0.752:0.02279,(((((157695743__Ulva__intestinalis:0.00014,5834542__Ulva__intestinalis:0.00500)0.570:0.00077,(((45598249__Ulva__intestinalis:0.00579,((134254331__Ulva__intestinalis:0.0,134254330__Ulva__intestinalis:0.0):0.00014,(45598247__Ulva__intestinalis:0.00014,((((6685014__Ulva__intestinalis:0.0,6685015__Ulva__intestinalis:0.0):0.00014,((2660984__Ulva__intestinalis:0.00014,((2660989__Ulva__intestinalis:0.0,2660997__Ulva__intestinalis:0.0,2660996__Ulva__intestinalis:0.0,6689906__Ulva__intestinalis:0.0):0.00014,((2660995__Ulva__intestinalis:0.00595,((6689907__Ulva__intestinalis:0.0,11597234__Ulva__intestinalis:0.0):0.00014,45598246__Ulva__intestinalis:0.00014)0.000:0.00016)0.560:0.00579,(2660986__Ulva__intestinalis:0.00014,((2660991__Ulva__intestinalis:0.00014,(2660987__Ulva__intestinalis:0.00014,(2660990__Ulva__intestinalis:0.00014,(2660988__Ulva__intestinalis:0.00014,(2660985__Ulva__intestinalis:0.00014,2660994__Ulva__intestinalis:0.00014)0.000:0.00014)0.759:0.00014)0.645:0.00014)0.826:0.00434)0.084:0.00485,(2660993__Ulva__intestinalis:0.0,2660992__Ulva__intestinalis:0.0):0.00014)0.400:0.00028)0.956:0.00028)0.115:0.00016)0.000:0.00014)0.481:0.00015,6685013__Ulva__intestinalis:0.00014)0.000:0.00014)0.000:0.00014,6685011__Ulva__intestinalis:0.00014)0.000:0.00014,(31442264__Ulva__intestinalis:0.0,31442265__Ulva__intestinalis:0.0):0.00014)0.000:0.00014)0.494:0.00016)0.000:0.00014)0.000:0.00014,(20336650__Ulva__intestinalis:0.0,20336649__Ulva__intestinalis:0.0,20336651__Ulva__intestinalis:0.0,20336648__Ulva__intestinalis:0.0,5834541__Ulva__intestinalis:0.0):0.00014)0.220:0.00014,45598248__Ulva__intestinalis:0.00578)0.477:0.00014)0.406:0.00014,157695744__Ulva__intestinalis:0.00014)0.736:0.00014,(156629288__Ulva__intestinalis:0.00014,(6685012__Ulva__intestinalis:0.00014,157695745__Ulva__intestinalis:0.00014)0.243:0.00014)0.000:0.00014)0.997:0.12749,(2661002__Ulva__compressa:0.00014,(6685010__Ulva__compressa:0.00014,(2661003__Ulva__compressa:0.00014,(((((134254322__Ulva__compressa:0.0,134254324__Ulva__compressa:0.0,134254325__Ulva__compressa:0.0,134254323__Ulva__compressa:0.0,134254326__Ulva__compressa:0.0,134254327__Ulva__compressa:0.0):0.00014,(2660999__Ulva__compressa:0.00014,6425125__Ulva__compressa:0.00014)0.999:0.00492)0.567:0.00029,((5834543__Ulva__compressa:0.00014,(2661004__Ulva__compressa:0.01094,((((157695747__Ulva__sp.__BER-2007:0.00014,(157695746__Ulva__sp.__BER-2007:0.00014,(2661006__Ulva__compressa:0.0,2661005__Ulva__compressa:0.0):0.00015)0.023:0.00014)0.331:0.00014,(4102629__Ulva__compressa:0.0,45598251__Ulva__compressa:0.0,45598250__Ulva__compressa:0.0,5834819__Ulva__pseudocurvata:0.0):0.00014)0.224:0.00014,4102630__Ulva__compressa:0.00594)0.000:0.00014,(5834818__Ulva__pseudocurvata:0.0,5834817__Ulva__pseudocurvata:0.0,5834544__Ulva__compressa:0.0):0.00014)0.000:0.00014)0.580:0.00014)0.494:0.00016,31442263__Ulva__compressa:0.00623)0.434:0.00016)0.409:0.00015,2661007__Ulva__compressa:0.00014)0.000:0.00015,2660998__Ulva__compressa:0.00014)0.961:0.01044)0.000:0.00029)0.368:0.00029)0.995:0.12138)0.990:0.14791)0.856:0.03632,5834550__Ulva__sp.__SY0107:0.00679)0.932:0.04801,((((32967693__Ulva__stenophylla:0.02630,32967680__Ulva__tanneri:0.05234)0.213:0.00960,((32967683__Ulva__sp.__WTU344779:0.00014,((31442269__Ulva__flexuosa:0.00675,((31442267__Ulva__flexuosa:0.0,31442268__Ulva__flexuosa:0.0):0.00014,(210076555__Ulva__sp.__LYG2:0.00014,((134254328__Ulva__flexuosa:0.0,134254329__Ulva__flexuosa:0.0):0.00014,210076554__Ulva__sp.__LYG1:0.00453)1.000:0.00253)0.000:0.00016)0.000:0.00014)0.000:0.00014,31442266__Ulva__flexuosa:0.00014)0.000:0.00014)0.773:0.00691,(32967684__Ulva__californica:0.00014,((6689908__Ulva__linza:0.0,6689909__Ulva__linza:0.0,6689910__Ulva__linza:0.0):0.00702,5834828__Ulva__sp.__SSO0102:0.00016)0.864:0.00675)0.783:0.00784)0.872:0.02148)0.892:0.02223,5834548__Ulva__flexuosa:0.00015)0.748:0.00835,(32967687__Ulva__lobata:0.08047,(5834545__Ulva__intestinaloides:0.05671,((31442272__Ulva__arasakii:0.02041,(((134254316__Ulva__lactuca:0.0,134254315__Ulva__lactuca:0.0):0.00014,((134254312__Ulva__lactuca:0.0,134254313__Ulva__lactuca:0.0,134254310__Ulva__lactuca:0.0,134254311__Ulva__lactuca:0.0,134254314__Ulva__lactuca:0.0,134254300__Ulva__lactuca:0.0,134254301__Ulva__lactuca:0.0,134254302__Ulva__lactuca:0.0,134254308__Ulva__lactuca:0.0,134254307__Ulva__lactuca:0.0,134254309__Ulva__lactuca:0.0,134254304__Ulva__lactuca:0.0,134254303__Ulva__lactuca:0.0,134254306__Ulva__lactuca:0.0,134254305__Ulva__lactuca:0.0):0.00014,((5834814__Ulva__lactuca:0.00014,(5834816__Ulva__lactuca:0.00016,(5834820__Ulva__californica:0.00011,((31442274__Ulva__lactuca:0.0,31442273__Ulva__lactuca:0.0):0.00014,32967686__Ulva__fenestrata:0.00014)0.929:0.00014)0.934:0.00561)0.977:0.00014)0.566:0.00016,5834815__Ulva__lactuca:0.00014)0.999:0.00014)0.837:0.01849)0.877:0.06066,(134254318__Ulva__sp.__NY009:0.0,134254317__Ulva__sp.__NY004:0.0):0.04385)0.753:0.04666)0.678:0.00806,((134254394__Ulva__pertusa:0.0,134254396__Ulva__pertusa:0.0,134254395__Ulva__pertusa:0.0,134254398__Ulva__pertusa:0.0,134254397__Ulva__pertusa:0.0,134254400__Ulva__pertusa:0.0,134254399__Ulva__pertusa:0.0,134254401__Ulva__pertusa:0.0,134254388__Ulva__pertusa:0.0,134254387__Ulva__pertusa:0.0,134254390__Ulva__pertusa:0.0,134254389__Ulva__pertusa:0.0,134254391__Ulva__pertusa:0.0,134254392__Ulva__pertusa:0.0,134254393__Ulva__pertusa:0.0,134254291__Ulva__pertusa:0.0,134254292__Ulva__pertusa:0.0):0.00014,(32967692__Ulva__sp.__WTU344819:0.00014,((31442280__Ulva__pertusa:0.0,31442278__Ulva__pertusa:0.0,31442279__Ulva__pertusa:0.0,31442276__Ulva__pertusa:0.0,31442277__Ulva__pertusa:0.0,31442275__Ulva__pertusa:0.0):0.00014,5524621__Ulva__rigida:0.00016)0.586:0.00015)0.662:0.00015)0.880:0.01494)0.886:0.03514)0.958:0.06129)0.790:0.03145)0.954:0.04028)0.771:0.02412,(((5834549__Ulva__muscoides:0.00014,4894705__Ulva__muscoides:0.00823)0.930:0.00014,((4894706__Ulva__muscoides:0.00014,(4894708__Ulva__muscoides:0.00014,((4894713__Ulva__muscoides:0.0,4894712__Ulva__muscoides:0.0,4894709__Ulva__muscoides:0.0,4894711__Ulva__muscoides:0.0,4894710__Ulva__muscoides:0.0):0.00014,4894704__Ulva__muscoides:0.00014)0.000:0.00014)0.986:0.00015)0.000:0.00014,4894707__Ulva__muscoides:0.00014)0.753:0.00015)0.999:0.14298,(((31442288__Ulva__spinulosa:0.01152,(((41529329__Ulva__ohnoi:0.0,41529328__Ulva__ohnoi:0.0,41529327__Ulva__ohnoi:0.0,41529326__Ulva__ohnoi:0.0,41529325__Ulva__ohnoi:0.0,41529324__Ulva__ohnoi:0.0):0.00014,31442287__Ulva__reticulata:0.03337)0.747:0.01352,32964998__Ulva__taeniata:0.06584)0.932:0.02995)0.691:0.00490,(5834826__Ulva__pertusa:0.00014,((32967685__Ulva__fasciata:0.0,32967691__Ulva__sp.__WTU344801:0.0):0.00014,(31442285__Ulva__fasciata:0.0,31442286__Ulva__fasciata:0.0):0.00014)0.900:0.01282)0.932:0.02202)0.857:0.02520,(5834825__Ulva__taeniata:0.08905,(((((31442281__Ulva__scandinavica:0.00014,5834823__Ulva__scandinavica:0.00014)0.970:0.00014,(5524620__Ulva__rigida:0.0,5524618__Ulva__scandinavica:0.0,5524619__Ulva__lactuca:0.0,5524616__Ulva__scandinavica:0.0,5524617__Ulva__scandinavica:0.0,5524614__Ulva__scandinavica:0.0):0.00014)0.000:0.00014,5524615__Ulva__scandinavica:0.00595)0.852:0.00578,((5834822__Ulva__scandinavica:0.00014,((31442284__Ulva__armoricana:0.0,31442283__Ulva__armoricana:0.0,31442282__Ulva__armoricana:0.0):0.00014,5834821__Ulva__fenestrata:0.00014)0.881:0.00563)0.999:0.00517,(134254321__Ulva__armoricana:0.0,134254320__Ulva__armoricana:0.0,134254319__Ulva__armoricana:0.0):0.00014)1.000:0.00062)0.900:0.00015,((32967689__Ulva__rigida:0.0,32967690__Ulva__sp.__WTU344835:0.0):0.00014,5834824__Ulva__rigida:0.00015)0.772:0.01150)0.991:0.14813)0.935:0.06353)0.450:0.01097)0.920:0.06494)0.719:0.04641)0.851:0.10475)0.824:0.09994,((((33311103__Monostroma__grevillei:0.03097,((33311101__Monostroma__grevillei:0.0,33311032__Monostroma__angicava:0.0,33311099__Monostroma__grevillei:0.0):0.03265,((20336653__Monostroma__grevillei:0.0,20336652__Monostroma__grevillei:0.0):0.01471,(18032160__Monostroma__nitidum:0.01905,(33311030__Monostroma__arcticum:0.00015,33311028__Monostroma__arcticum:0.00635)0.844:0.00014)0.950:0.04254)0.906:0.03844)0.897:0.05216)0.946:0.15791,33311026__Monostroma__nitidum:0.44921)0.835:0.08182,(1545964__Protoderma__sarcinoidea:0.03406,(1545963__Gloeotilopsis__paucicellularis:0.00014,1160446__Gloeotilopsis__planctonica:0.00014)0.994:0.16049)0.695:0.06286)0.674:0.01731,((33311024__Protomonostroma__undulatum:0.00013,111610350__Protomonostroma__undulatum:0.00014)0.933:0.07287,((157695789__Ulvales__sp.__6-BER-2008:0.00014,((111610349__Ulothrix__sp.__X3:0.00014,(111610348__Ulothrix__sp.__X1:0.00738,44844193__uncultured__Urospora:0.00014)0.000:0.00014)0.241:0.00014,(157695788__Ulvales__sp.__6-BER-2008:0.00016,(157695785__Ulvales__sp.__6-BER-2008:0.00739,(157695786__Ulvales__sp.__6-BER-2008:0.00014,157695787__Ulvales__sp.__6-BER-2008:0.00014)0.000:0.00012)0.932:0.01486)0.897:0.00737)0.880:0.02233)0.416:0.03238,((111610347__Capsosiphon__groenlandicus:0.02702,((4019196__Acrosiphonia__coalita:0.00015,(5690383__Acrosiphonia__sp.__Sk5:0.00742,((4321186__Acrosiphonia__arcta:0.0,4019195__Acrosiphonia__arcta:0.0):0.00727,4321185__Acrosiphonia__sp.__AH/Sk/BI/Bm:0.00735)0.763:0.00747)0.791:0.00733)0.000:0.00015,42741869__Acrosiphonia__coalita:0.01492)0.916:0.04073)0.904:0.03440,(55977966__Chlorothrix__sp.__C167:0.03963,(44409515__Urospora__penicilliformis:0.00016,(44409516__Urospora__penicilliformis:0.00014,(44409514__Urospora__penicilliformis:0.00767,(44409517__Urospora__sp.__AB58:0.00015,(((55977967__Urospora__neglecta:0.00769,44409526__Urospora__neglecta:0.00014)0.898:0.00772,((44409529__Urospora__neglecta:0.0,44409525__Urospora__sp.__U122:0.0):0.00014,44409524__Urospora__wormskioldii:0.00014)0.730:0.00014)0.886:0.00769,(44409521__Urospora__wormskioldii:0.00780,(44409531__Urospora__neglecta:0.0,44409522__Urospora__wormskioldii:0.0,44409527__Urospora__neglecta:0.0):0.00015)0.000:0.00014)0.877:0.00785)0.860:0.00788)0.000:0.00014)0.854:0.00802)0.782:0.00820)0.856:0.00013)0.956:0.05974)0.840:0.05313)0.588:0.13350)1.000:0.63662)0.164:0.07510)0.546:0.05555)0.699:0.48538)0.350:0.25406)0.982:1.38043)0.179:0.15963)0.655:0.02135)0.900:0.06236,((75755733__uncultured__Trebouxia__photobiont:0.0,75755732__uncultured__Trebouxia__photobiont:0.0,75755731__uncultured__Trebouxia__photobiont:0.0,75755730__uncultured__Trebouxia__photobiont:0.0,75755736__uncultured__Trebouxia__photobiont:0.0,75755735__uncultured__Trebouxia__photobiont:0.0,75755734__uncultured__Trebouxia__photobiont:0.0,75755737__uncultured__Trebouxia__photobiont:0.0,75755751__uncultured__Trebouxia__photobiont:0.0,75755750__uncultured__Trebouxia__photobiont:0.0,75755726__uncultured__Trebouxia__photobiont:0.0,56715072__uncultured__Trebouxia__photobiont:0.0,56715067__uncultured__Trebouxia__photobiont:0.0,56715070__uncultured__Trebouxia__photobiont:0.0,56715071__uncultured__Trebouxia__photobiont:0.0,56715068__uncultured__Trebouxia__photobiont:0.0,56715069__uncultured__Trebouxia__photobiont:0.0,9844705__Trebouxia__sp.__Trinkaus439:0.0,110808566__Trebouxia__photobiont__sp.__gbA19:0.0):0.00014,60617160__uncultured__Trebouxia__photobiont:0.00763)0.860:0.02103)0.516:0.01300,(75755749__uncultured__Trebouxia__photobiont:0.00784,(75755747__uncultured__Trebouxia__photobiont:0.02479,((9757428__Trebouxia__asymmetrica:0.0,9844715__Trebouxia__sp.__Trinkaus450:0.0):0.00015,((27497056__Trebouxia__asymmetrica:0.0,27497057__Trebouxia__asymmetrica:0.0,27497055__Trebouxia__asymmetrica:0.0):0.00772,(75755725__uncultured__Trebouxia__photobiont:0.0,75755729__uncultured__Trebouxia__photobiont:0.0):0.00767)0.825:0.00779)0.935:0.02403)0.773:0.00732)0.742:0.00713)0.876:0.02531)0.741:0.01117,(94448890__uncultured__Trebouxia__photobiont:0.00766,((94448707__Trebouxia__sp.__P-71-IIb:0.04164,((94448686__uncultured__Trebouxia__photobiont:0.03612,(((((94448739__Trebouxia__sp.__P-191-Ia:0.00014,(5918255__Trebouxia__arboricola:0.00014,(((5881947__Trebouxia__arboricola:0.00016,18699041__Trebouxia__arboricola:0.00712)0.849:0.00710,((94448694__Trebouxia__sp.__P-28-Ia:0.00014,(94448719__Trebouxia__sp.__P-121a1-Dark:0.02172,76262924__uncultured__Trebouxia__photobiont:0.00014)0.920:0.02156)0.846:0.00016,((255653879__Trebouxia__decolorans:0.0,94448887__uncultured__Trebouxia__photobiont:0.0,94448772__Trebouxia__decolorans:0.0,94448689__uncultured__Trebouxia__photobiont:0.0,94448744__Trebouxia__sp.__P-215-Ia:0.0,94448718__uncultured__Trebouxia__photobiont:0.0,94448725__uncultured__Trebouxia__photobiont:0.0,94448729__uncultured__Trebouxia__photobiont:0.0,9844645__Trebouxia__sp.__Friedl10.1994:0.0,94448748__uncultured__Trebouxia__photobiont:0.0,58866264__uncultured__Trebouxia__photobiont:0.0,94448866__Trebouxia__decolorans:0.0,18699040__Trebouxia__arboricola:0.0,94448775__Trebouxia__sp.__P-320-IIf:0.0,94448711__Trebouxia__sp.__P-97-Ia:0.0,94448746__Trebouxia__sp.__P-246-IaSc:0.0,94448726__Trebouxia__decolorans:0.0,94448728__Trebouxia__decolorans:0.0,94448683__Trebouxia__sp.__P-6-Ia:0.0,94448750__uncultured__Trebouxia__photobiont:0.0,94448767__Trebouxia__decolorans:0.0,94448769__Trebouxia__decolorans:0.0,94448903__Trebouxia__decolorans:0.0,94448680__uncultured__Trebouxia__photobiont:0.0,94448727__Trebouxia__decolorans:0.0,94448720__Trebouxia__sp.__P-121a1-Light:0.0,94448743__Trebouxia__sp.__P-213-Ia:0.0,94448703__Trebouxia__sp.__P-56-IIa:0.0,94448771__Trebouxia__decolorans:0.0,94448715__Trebouxia__sp.__P-116-IIbA:0.0):0.00014,(18699038__Trebouxia__arboricola:0.00014,94448747__Trebouxia__sp.__P-249-Ia:0.00014)0.792:0.00014)0.000:0.00014)0.000:0.00014)0.463:0.00015,94448716__Trebouxia__sp.__P-120-Ibd:0.00718)0.560:0.00016)0.000:0.00014)0.000:0.00015,94448741__Trebouxia__sp.__P-205-IIa:0.02157)0.557:0.00015,(((94448678__uncultured__Trebouxia__photobiont:0.00701,94448900__uncultured__Trebouxia__photobiont:0.00014)0.948:0.02796,((94448760__Trebouxia__decolorans:0.0,94448762__Trebouxia__sp.__P-304-Ia:0.0):0.01318,((94448756__Trebouxia__sp.__P-281-IaSc:0.00014,(((94448723__Trebouxia__sp.__P-133-Ia:0.00014,(94448734__Trebouxia__decolorans:0.0,94448735__Trebouxia__sp.__P-164-IXa-2:0.0,94448738__uncultured__Trebouxia__photobiont:0.0):0.00014)0.950:0.01391,94448713__Trebouxia__sp.__P-104-IIa:0.00688)0.000:0.00014,(94448758__Trebouxia__sp.__P-287-VIb:0.0,94448759__Trebouxia__sp.__P-288-Ia:0.0,94448761__Trebouxia__sp.__P-303-IIIa:0.0,94448780__uncultured__Trebouxia__photobiont:0.0):0.00014)0.000:0.00015)0.000:0.00016,(94448757__Trebouxia__sp.__P-282-IaSc:0.00014,94448733__Trebouxia__sp.__P-164-Ia:0.01387)0.856:0.00690)0.778:0.00909)0.941:0.02754)0.658:0.00016,(18699039__Trebouxia__arboricola:0.02154,(94448687__Trebouxia__sp.__P-10:0.0,94448752__uncultured__Trebouxia__photobiont:0.0,94448685__uncultured__Trebouxia__photobiont:0.0):0.02909)0.400:0.00015)0.912:0.00705)0.146:0.00015,(76262921__uncultured__Trebouxia__photobiont:0.00014,(94448679__uncultured__Trebouxia__photobiont:0.00014,((94448699__uncultured__Trebouxia__photobiont:0.0,94448730__Trebouxia__decolorans:0.0,94448731__Trebouxia__sp.__P-145-Idj:0.0,94448768__Trebouxia__decolorans:0.0,94448764__Trebouxia__decolorans:0.0,94448766__Trebouxia__decolorans:0.0,94448765__Trebouxia__decolorans:0.0,94448773__Trebouxia__decolorans:0.0,94448770__Trebouxia__decolorans:0.0,94448774__Trebouxia__decolorans:0.0):0.00014,18699042__Trebouxia__arboricola:0.00014)0.000:0.00014)0.000:0.00014)0.920:0.00703)0.000:0.00016,(94448892__uncultured__Trebouxia__photobiont:0.06743,(94448721__Trebouxia__decolorans:0.00016,94448755__Trebouxia__sp.__P-280-IIaSc:0.05253)0.866:0.00707)0.000:0.00014)0.839:0.00723)0.000:0.00015,(94448706__Trebouxia__sp.__P-69-IaSc:0.01345,(94448895__Trebouxia__sp.__P-400-IaSc:0.00713,(94448722__Trebouxia__sp.__P-121-IIcd:0.0,94448717__Trebouxia__decolorans:0.0,94448749__uncultured__Trebouxia__photobiont:0.0):0.02150)0.804:0.00626)0.657:0.00169)0.764:0.00925)0.270:0.00721,23307632__Trebouxia__arboricola:0.03030)0.774:0.00958)0.948:0.02710)0.712:0.00635,(129278864__uncultured__Trebouxia__photobiont:0.04842,(((50428761__uncultured__Trebouxia__photobiont:0.00014,22022952__Trebouxia__sp.__D-11:0.00014)0.859:0.00759,(94448893__uncultured__Trebouxia__photobiont:0.00014,94448677__uncultured__Trebouxia__photobiont:0.02445)0.000:0.00016)0.689:0.00526,(94448889__uncultured__Trebouxia__photobiont:0.00834,((189182653__uncultured__Trebouxia__photobiont:0.00015,((157272519__uncultured__Trebouxia__photobiont:0.0,157272518__uncultured__Trebouxia__photobiont:0.0):0.00016,(157272522__uncultured__Trebouxia__photobiont:0.00521,189182652__uncultured__Trebouxia__photobiont:0.00014)1.000:0.00236)0.955:0.02315)1.000:0.09738,(76262944__uncultured__Trebouxia__photobiont:0.00014,(189182633__uncultured__Trebouxia__photobiont:0.00757,(189182632__uncultured__Trebouxia__photobiont:0.00016,((189182612__uncultured__Trebouxia__photobiont:0.00763,(76262931__uncultured__Trebouxia__photobiont:0.00014,((9844695__Trebouxia__sp.__M6146:0.0,9844700__Trebouxia__sp.__M6162:0.0,189182641__uncultured__Trebouxia__photobiont:0.0,189182640__uncultured__Trebouxia__photobiont:0.0,189182638__uncultured__Trebouxia__photobiont:0.0,189182637__uncultured__Trebouxia__photobiont:0.0,189182636__uncultured__Trebouxia__photobiont:0.0,189182634__uncultured__Trebouxia__photobiont:0.0,189182628__uncultured__Trebouxia__photobiont:0.0,189182630__uncultured__Trebouxia__photobiont:0.0,189182631__uncultured__Trebouxia__photobiont:0.0,189182613__uncultured__Trebouxia__photobiont:0.0,189182618__uncultured__Trebouxia__photobiont:0.0,189182605__uncultured__Trebouxia__photobiont:0.0,189182607__uncultured__Trebouxia__photobiont:0.0,76262946__uncultured__Trebouxia__photobiont:0.0,76262914__uncultured__Trebouxia__photobiont:0.0,76262927__uncultured__Trebouxia__photobiont:0.0,189182667__uncultured__Trebouxia__photobiont:0.0,189182665__uncultured__Trebouxia__photobiont:0.0,189182666__uncultured__Trebouxia__photobiont:0.0,189182670__uncultured__Trebouxia__photobiont:0.0,189182671__uncultured__Trebouxia__photobiont:0.0,189182659__uncultured__Trebouxia__photobiont:0.0,189182681__uncultured__Trebouxia__photobiont:0.0,189182680__uncultured__Trebouxia__photobiont:0.0):0.00014,(189182679__uncultured__Trebouxia__photobiont:0.00014,((189182669__uncultured__Trebouxia__photobiont:0.00015,189182606__uncultured__Trebouxia__photobiont:0.00759)0.454:0.00764,((189182635__uncultured__Trebouxia__photobiont:0.0,76262947__uncultured__Trebouxia__photobiont:0.0,76262923__uncultured__Trebouxia__photobiont:0.0,58866263__uncultured__Trebouxia__photobiont:0.0,189182646__uncultured__Trebouxia__photobiont:0.0,189182642__uncultured__Trebouxia__photobiont:0.0,189182663__uncultured__Trebouxia__photobiont:0.0,189182662__uncultured__Trebouxia__photobiont:0.0,189182656__uncultured__Trebouxia__photobiont:0.0,189182657__uncultured__Trebouxia__photobiont:0.0,189182658__uncultured__Trebouxia__photobiont:0.0,189182660__uncultured__Trebouxia__photobiont:0.0,189182661__uncultured__Trebouxia__photobiont:0.0,189182676__uncultured__Trebouxia__photobiont:0.0,189182675__uncultured__Trebouxia__photobiont:0.0,189182678__uncultured__Trebouxia__photobiont:0.0,189182677__uncultured__Trebouxia__photobiont:0.0):0.00014,(((189182651__uncultured__Trebouxia__photobiont:0.02356,(76262943__uncultured__Trebouxia__photobiont:0.06058,(189182664__uncultured__Trebouxia__photobiont:0.0,157272521__uncultured__Trebouxia__photobiont:0.0,157272520__uncultured__Trebouxia__photobiont:0.0,157272523__uncultured__Trebouxia__photobiont:0.0,157272524__uncultured__Trebouxia__photobiont:0.0,189182623__uncultured__Trebouxia__photobiont:0.0,189182624__uncultured__Trebouxia__photobiont:0.0,189182625__uncultured__Trebouxia__photobiont:0.0,189182626__uncultured__Trebouxia__photobiont:0.0,189182627__uncultured__Trebouxia__photobiont:0.0,189182622__uncultured__Trebouxia__photobiont:0.0):0.00211)0.689:0.00600)0.799:0.00803,255653884__Trebouxia__jamesii:0.00763)0.480:0.00014,76262954__uncultured__Trebouxia__photobiont:0.01527)0.487:0.00015)0.230:0.00014)1.000:0.00771)1.000:0.00031)0.000:0.00014)0.775:0.00015)0.849:0.00803,189182629__uncultured__Trebouxia__photobiont:0.00016)0.916:0.01599)0.984:0.03294)0.990:0.00014)0.887:0.02885)0.761:0.02049)0.818:0.01715)0.776:0.01165)0.776:0.00768)0.758:0.01311)0.956:0.04239,94448754__uncultured__Trebouxia__photobiont:0.01408)0.011:0.00016,(189182614__uncultured__Trebouxia__photobiont:0.0,189182604__uncultured__Trebouxia__photobiont:0.0,189182608__uncultured__Trebouxia__photobiont:0.0,189182609__uncultured__Trebouxia__photobiont:0.0):0.00014)0.822:0.00852,94448712__uncultured__Trebouxia__photobiont:0.05015)0.358:0.00015)0.425:0.00015)0.000:0.00016,(76262953__uncultured__Trebouxia__photobiont:0.00702,(189182621__uncultured__Trebouxia__photobiont:0.00014,(76262955__uncultured__Trebouxia__photobiont:0.02119,(189182616__uncultured__Trebouxia__photobiont:0.0,189182615__uncultured__Trebouxia__photobiont:0.0):0.00700)0.574:0.00014)0.123:0.00015)0.857:0.00699)0.137:0.00015,94448701__Trebouxia__arboricola:0.00706)0.437:0.00015)0.000:0.00014,(94448709__Trebouxia__sp.__P-85-IIa:0.00693,94448710__Trebouxia__sp.__P-86-Ib:0.00015)0.916:0.01403)0.000:0.00014,((94448700__Trebouxia__sp.__P-53-Ia:0.0,94448753__Trebouxia__sp.__P-276-Ia:0.0):0.00014,94448702__Trebouxia__sp.__P-54-IIa:0.00702)0.913:0.01405)0.003:0.00014,189182645__uncultured__Trebouxia__photobiont:0.01412)0.000:0.00014);
